# Supplementary material for: Nucleolar expansion and elevated protein translation in premature aging
Source: Nat Commun. 2017 Aug 30;8:328. doi: 10.1038/s41467-017-00322-z (PMC5577202; doi:10.1038/s41467-017-00322-z)
Supplement: Supplementary file 2 — Supplementary Data 1 [file 41467_2017_322_MOESM2_ESM.xlsx]

## Sheet: description
Supplementary Data 1.
Average %heavy isotope for proteins identified in both WT (AG3258) and HGPS (AG11498)
nuclei after 0 days, 2 days, 4 days, and 6 days of labeling with heavy isotope.
%heavy isotope was determined by computing the peak area ratio of a heavy-isotope-
labeled mass spectrum to the light-isotope-labeled mass spectrum. Ratios were averaged for
all peptides identified for each protein.

## Sheet: 0D label
Cell type	UniProt ID	%HEAVY	seq counts	Cell type	%HEAVY	seq counts	%shift
WT	Q9Y399	0.464152	2	HGPS	0.0181652	2	0.445987
WT	Q9UM00	0.588858	2	HGPS	10.013	2	-9.4241
WT	O14662	46.4789	2	HGPS	0.151089	2	46.3278
WT	Q9UFN0	3.20037	2	HGPS	0.763108	2	2.43727
WT	Q9BRQ6	32.7744	2	HGPS	3.04976	2	29.7247
WT	Q96HC4	0	2	HGPS	0.317295	2	-0.317295
WT	P10155	2.32925	2	HGPS	9.04262	2	-6.71336
WT	Q8IXB1	15.0317	2	HGPS	0.754086	2	14.2777
WT	P41252	2.41998	2	HGPS	4.4724	2	-2.05241
WT	P49327	50.1889	2	HGPS	4.23852	2	45.9503
WT	P49916	1.09018	2	HGPS	4.18111	2	-3.09093
WT	Q9Y678	34.3498	3	HGPS	3.14249	2	31.2073
WT	O00622	2.6072	3	HGPS	0.371766	2	2.23543
WT	O14617	30.2229	3	HGPS	1.15933	2	29.0635
WT	Q9UH65	0.479103	3	HGPS	0.740144	2	-0.261041
WT	Q9NV70	16.5638	3	HGPS	4.46427	2	12.0995
WT	O60841	3.46899	3	HGPS	6.03559	2	-2.5666
WT	Q9NPL8	42.6461	3	HGPS	6.82554	2	35.8206
WT	O94855	22.7582	3	HGPS	4.95339	2	17.8048
WT	Q9BUR5	4.31853	3	HGPS	1.41564	2	2.9029
WT	P09874	9.89412	3	HGPS	1.10287	2	8.79125
WT	Q92504	0.993956	3	HGPS	0.178759	2	0.815197
WT	Q5T2N8	2.5312	3	HGPS	0	2	2.5312
WT	P47897	0.371511	3	HGPS	1.19319	2	-0.821679
WT	Q13596	11.1958	3	HGPS	30.7863	2	-19.5905
WT	O60229	4.37586	4	HGPS	46.5499	2	-42.1741
WT	P00533	4.67328	4	HGPS	0.287165	2	4.38611
WT	Q8TC12	6.01769	4	HGPS	4.94394	2	1.07375
WT	P63162	20.3594	4	HGPS	1.8128	2	18.5466
WT	Q8IWB1	3.89602	4	HGPS	10.4025	2	-6.50648
WT	P28482	37.8269	4	HGPS	9.16977	2	28.6571
WT	Q14203	1.37628	4	HGPS	1.57352	2	-0.19724
WT	Q9UPN3	1.12246	5	HGPS	2.11019	2	-0.987731
WT	Q9P0M6	17.4759	5	HGPS	5.56131	2	11.9146
WT	O43237	2.04736	5	HGPS	4.75926	2	-2.7119
WT	O60701	1.66179	5	HGPS	2.13806	2	-0.476271
WT	Q9HC98	18.0562	5	HGPS	40.0924	2	-22.0362
WT	Q9HC07	0.108059	5	HGPS	0.192455	2	-0.0843956
WT	P11277	4.86413	5	HGPS	0.406589	2	4.45754
WT	Q8IZ83	1.39704	5	HGPS	1.66788	2	-0.270836
WT	A2RRP1	12.0074	6	HGPS	3.85942	2	8.14803
WT	O00299	16.3448	6	HGPS	3.04658	2	13.2982
WT	P04179	8.6803	6	HGPS	0.686541	2	7.99376
WT	P31943	0.808461	6	HGPS	0	2	0.808461
WT	Q16363	7.16208	6	HGPS	7.63142	2	-0.46934
WT	Q15629	1.32792	6	HGPS	4.22128	2	-2.89336
WT	Q15041	2.62972	6	HGPS	0.861657	2	1.76807
WT	Q9UKM7	1.77707	7	HGPS	0.232278	2	1.54479
WT	O14949	8.58981	7	HGPS	11.5164	2	-2.92663
WT	Q9P035	0.623189	7	HGPS	0.482788	2	0.140402
WT	O75431	4.72001	7	HGPS	1.15355	2	3.56646
WT	Q9H1E5	27.1272	7	HGPS	5.64524	2	21.4819
WT	Q9H061	13.6463	7	HGPS	0.311173	2	13.3351
WT	Q96EL3	1.883	7	HGPS	0.0217631	2	1.86124
WT	P11498	14.2523	7	HGPS	4.60253	2	9.64974
WT	P21108	16.2512	7	HGPS	2.72454	2	13.5267
WT	P22570	5.37179	7	HGPS	2.09404	2	3.27775
WT	P28300	13.8119	7	HGPS	0	2	13.8119
WT	P46776	8.90647	7	HGPS	0.106834	2	8.79963
WT	Q13641	1.47876	7	HGPS	21.6245	2	-20.1458
WT	Q9P015	3.82133	8	HGPS	0	2	3.82133
WT	Q96S97	1.31674	8	HGPS	0.37938	2	0.937358
WT	Q96N66	17.525	8	HGPS	0	2	17.525
WT	Q92974	0.793609	8	HGPS	18.6173	2	-17.8237
WT	Q92626	12.0839	8	HGPS	1.43855	2	10.6454
WT	P15848	7.29329	8	HGPS	0.537889	2	6.7554
WT	Q8IXI1	5.87208	8	HGPS	2.85919	2	3.01288
WT	Q6QEF8	0.54659	8	HGPS	0.171553	2	0.375037
WT	P30041	8.24474	8	HGPS	14.7626	2	-6.51787
WT	P30519	6.25594	8	HGPS	1.80003	2	4.45591
WT	Q15006	33.1682	8	HGPS	2.70042	2	30.4678
WT	Q9NZB2	20.4677	9	HGPS	3.30234	2	17.1653
WT	P13489	11.8161	9	HGPS	1.12904	2	10.6871
WT	P35442	1.79659	9	HGPS	1.18259	2	0.614004
WT	Q13505	0.415338	9	HGPS	0.850607	2	-0.435269
WT	Q9Y4W6	9.2077	10	HGPS	1.38138	2	7.82632
WT	A6NHL2	2.94944	10	HGPS	0.00872512	2	2.94072
WT	O14880	4.00804	10	HGPS	0.332576	2	3.67547
WT	O94979	1.51974	10	HGPS	0.394821	2	1.12492
WT	Q96A26	6.78654	10	HGPS	0.113323	2	6.67322
WT	Q93050	10.1379	10	HGPS	1.39674	2	8.74116
WT	Q14247	0.598357	10	HGPS	0.928278	2	-0.329921
WT	Q9UJS0	5.07116	11	HGPS	8.00104	2	-2.92989
WT	Q9NX40	5.56844	11	HGPS	3.63237	2	1.93607
WT	Q8N3E9	5.47202	11	HGPS	3.63191	2	1.84011
WT	Q6DRA6	1.92482	11	HGPS	0.168419	2	1.7564
WT	Q16134	8.44098	11	HGPS	0.48661	2	7.95437
WT	Q15404	4.62029	11	HGPS	30.6858	2	-26.0655
WT	P38919	8.25727	11	HGPS	1.67109	2	6.58618
WT	Q14240	5.96317	11	HGPS	1.9784	2	3.98477
WT	P00167	11.2666	12	HGPS	0.0328201	2	11.2338
WT	P48741	8.42156	12	HGPS	0	2	8.42156
WT	O60565	5.74722	13	HGPS	1.19466	2	4.55256
WT	O95169	7.09921	13	HGPS	0.388969	2	6.71025
WT	Q96TA1	8.49032	13	HGPS	6.74002	2	1.7503
WT	Q8IVL6	4.68306	13	HGPS	0.229925	2	4.45313
WT	Q9UI09	12.1453	14	HGPS	0.481173	2	11.6641
WT	Q9NTJ5	5.30088	14	HGPS	1.07689	2	4.22399
WT	Q99584	7.2402	14	HGPS	0.292059	2	6.94814
WT	Q99439	3.39752	14	HGPS	2.57798	2	0.819539
WT	Q8TD47	4.05701	14	HGPS	0.0171502	2	4.03986
WT	Q6NUM9	5.62444	14	HGPS	2.13807	2	3.48637
WT	Q9BR76	4.02535	15	HGPS	2.74974	2	1.27561
WT	P07384	15.1802	15	HGPS	24.471	2	-9.29074
WT	P13995	3.30817	15	HGPS	0.838921	2	2.46925
WT	Q9NZ01	3.70302	16	HGPS	0.0695183	2	3.63351
WT	O95573	8.94962	16	HGPS	1.98483	2	6.9648
WT	P11047	15.1674	16	HGPS	0.213925	2	14.9535
WT	Q58FF8	14.7154	16	HGPS	3.04024	2	11.6751
WT	Q9Y3B3	4.32046	17	HGPS	0.076438	2	4.24402
WT	O15269	6.63747	17	HGPS	2.62462	2	4.01285
WT	O75947	7.05561	17	HGPS	0.618454	2	6.43715
WT	P09543	5.30774	17	HGPS	51.1401	2	-45.8324
WT	Q92614	10.7906	17	HGPS	1.85256	2	8.93808
WT	Q16836	4.39072	17	HGPS	7.15634	2	-2.76562
WT	P38606	7.89774	17	HGPS	2.61297	2	5.28476
WT	Q9NZN3	4.72318	18	HGPS	0.403491	2	4.31969
WT	P09622	7.45123	18	HGPS	0.178727	2	7.2725
WT	Q7L576	5.06736	18	HGPS	0	2	5.06736
WT	P43304	4.70689	18	HGPS	1.2756	2	3.43128
WT	P47755	5.67621	18	HGPS	0.420594	2	5.25562
WT	Q58FF7	10.0949	19	HGPS	3.04024	2	7.05467
WT	P33527	2.32428	19	HGPS	0.50199	2	1.82229
WT	P35052	28.2654	19	HGPS	6.51134	2	21.7541
WT	Q14141	9.54602	19	HGPS	0.608373	2	8.93765
WT	O14786	2.12806	20	HGPS	1.85887	2	0.269196
WT	P49419	7.82941	20	HGPS	2.34429	2	5.48512
WT	Q9Y5X1	4.1202	21	HGPS	1.0538	2	3.06641
WT	O60313	14.101	21	HGPS	4.03642	2	10.0645
WT	P05997	9.53978	21	HGPS	0	2	9.53978
WT	P09110	6.65168	22	HGPS	4.87783	2	1.77386
WT	Q9Y4F1	5.58599	23	HGPS	0.107196	2	5.47879
WT	Q9HD45	10.8413	23	HGPS	1.31356	2	9.52777
WT	Q8TCJ2	6.97615	23	HGPS	4.57969	2	2.39646
WT	P04181	3.32554	24	HGPS	9.695	2	-6.36946
WT	Q96RF0	16.5932	24	HGPS	2.96108	2	13.6321
WT	P35232	4.42122	24	HGPS	1.47728	2	2.94394
WT	Q9BZF9	10.9988	25	HGPS	11.2335	2	-0.234674
WT	P16401	1.99711	25	HGPS	0.0691668	2	1.92795
WT	P21912	5.71856	25	HGPS	0.535677	2	5.18288
WT	Q6YHK3	8.55659	25	HGPS	0.298824	2	8.25777
WT	Q9UGP8	3.37696	27	HGPS	2.40117	2	0.975787
WT	Q9HAV0	3.90963	27	HGPS	0.118242	2	3.79138
WT	P11233	1.22997	27	HGPS	1.96881	2	-0.738834
WT	Q9Y6C9	4.21416	28	HGPS	0.108473	2	4.10569
WT	Q9Y639	2.91313	28	HGPS	0.339237	2	2.57389
WT	P10606	5.99833	28	HGPS	0	2	5.99833
WT	Q8N766	5.27692	28	HGPS	4.67352	2	0.603393
WT	P22392	0.993385	28	HGPS	0.262379	2	0.731006
WT	Q9HD20	4.74026	29	HGPS	6.49521	2	-1.75495
WT	P18669	3.75863	29	HGPS	4.48107	2	-0.722439
WT	P31937	3.28657	29	HGPS	1.91144	2	1.37512
WT	P08648	5.213	31	HGPS	18.8684	2	-13.6554
WT	P26006	15.298	31	HGPS	0.353054	2	14.945
WT	P29279	5.03461	31	HGPS	0.954511	2	4.0801
WT	P30048	3.9674	31	HGPS	0.230711	2	3.73669
WT	Q16643	8.56901	31	HGPS	3.99407	2	4.57494
WT	P23246	2.36194	33	HGPS	0.327587	2	2.03435
WT	Q9UIJ7	2.36293	34	HGPS	1.17592	2	1.18701
WT	Q14192	5.79048	35	HGPS	0.0764357	2	5.71404
WT	O75962	6.69774	36	HGPS	46.5499	2	-39.8522
WT	Q969V3	4.63609	36	HGPS	3.60543	2	1.03066
WT	P39023	7.96347	36	HGPS	4.30118	2	3.66228
WT	P40227	9.15306	36	HGPS	0	2	9.15306
WT	P20908	4.9013	38	HGPS	14.2291	2	-9.32777
WT	P22413	4.38302	44	HGPS	0.159302	2	4.22372
WT	Q6NZI2	2.84664	44	HGPS	0.138974	2	2.70766
WT	P13073	4.0457	46	HGPS	1.83208	2	2.21362
WT	Q15019	4.952	47	HGPS	0.123914	2	4.82809
WT	Q96CW1	5.14006	50	HGPS	1.9735	2	3.16656
WT	Q14699	5.19427	50	HGPS	2.06089	2	3.13338
WT	P35222	3.52762	53	HGPS	1.72584	2	1.80177
WT	P18206	6.40955	54	HGPS	28.7559	2	-22.3464
WT	P20700	6.98447	56	HGPS	0.370735	2	6.61373
WT	Q9UHB6	4.55097	87	HGPS	2.59365	2	1.95732
WT	O43852	2.44555	91	HGPS	0.407816	2	2.03773
WT	P16615	5.22945	98	HGPS	0.336479	2	4.89297
WT	Q13740	8.68371	115	HGPS	1.0126	2	7.67111
WT	Q9BUN8	12.7233	3	HGPS	27.3313	3	-14.608
WT	Q76M96	4.57959	3	HGPS	0.644908	3	3.93468
WT	Q9Y6C2	5.76684	4	HGPS	1.34126	3	4.42557
WT	P11413	16.9962	4	HGPS	6.63725	3	10.3589
WT	Q9Y5S2	17.7244	6	HGPS	0	3	17.7244
WT	Q9GZT3	28.6171	6	HGPS	14.8132	3	13.8039
WT	Q96DV4	3.95784	6	HGPS	22.5623	3	-18.6045
WT	P20073	17.5247	6	HGPS	1.52781	3	15.9969
WT	Q14254	29.6364	6	HGPS	0.222359	3	29.414
WT	Q6UXV4	0.38822	7	HGPS	0.922044	3	-0.533825
WT	Q6NUQ4	24.3182	7	HGPS	0.753839	3	23.5643
WT	Q9Y224	10.0276	8	HGPS	4.04027	3	5.98736
WT	Q9UIQ6	7.77202	8	HGPS	33.6511	3	-25.879
WT	O60832	38.8089	8	HGPS	3.076	3	35.7329
WT	Q9H0C2	3.33666	8	HGPS	29.3107	3	-25.974
WT	P05771	11.3773	8	HGPS	1.27512	3	10.1022
WT	Q92499	1.60863	8	HGPS	24.651	3	-23.0423
WT	Q6NXT2	2.62973	8	HGPS	0.00146849	3	2.62826
WT	Q9NYL9	10.702	9	HGPS	0.563026	3	10.139
WT	P05387	0.620999	9	HGPS	14.7067	3	-14.0857
WT	P06748	11.0373	9	HGPS	0.995294	3	10.0421
WT	Q9Y5Q0	21.4543	10	HGPS	2.32343	3	19.1308
WT	Q9Y512	4.58033	10	HGPS	0.734436	3	3.84589
WT	Q9GZV4	2.71581	10	HGPS	1.18753	3	1.52828
WT	Q96AB3	1.6385	11	HGPS	1.67597	3	-0.0374626
WT	Q14554	17.0635	11	HGPS	1.71774	3	15.3458
WT	O43837	7.45088	13	HGPS	17.2171	3	-9.76625
WT	Q86WV6	15.8992	13	HGPS	0.572279	3	15.3269
WT	O75718	6.55055	14	HGPS	0.396907	3	6.15364
WT	O94901	5.90185	14	HGPS	3.98925	3	1.9126
WT	Q8NBJ5	5.30526	14	HGPS	4.3085	3	0.996758
WT	O75955	7.0617	15	HGPS	1.36182	3	5.69988
WT	O95864	6.78018	15	HGPS	0.217326	3	6.56286
WT	Q5T9A4	1.69697	15	HGPS	1.26672	3	0.430253
WT	Q9Y3I0	6.43383	16	HGPS	16.1463	3	-9.71248
WT	P23396	10.3581	16	HGPS	2.91558	3	7.44247
WT	Q15942	3.87913	17	HGPS	0	3	3.87913
WT	O94905	4.51371	18	HGPS	9.41373	3	-4.90002
WT	Q99536	5.21886	18	HGPS	2.05428	3	3.16458
WT	Q6ZXV5	24.1341	19	HGPS	13.8754	3	10.2587
WT	P50402	6.11489	19	HGPS	3.39112	3	2.72377
WT	P07737	5.17235	20	HGPS	0.784972	3	4.38738
WT	P12110	7.68959	22	HGPS	1.60012	3	6.08947
WT	P31949	7.14902	22	HGPS	21.9896	3	-14.8406
WT	P62140	6.82936	22	HGPS	1.37337	3	5.45599
WT	P39019	4.30876	23	HGPS	0.224486	3	4.08428
WT	O75396	8.5337	24	HGPS	1.43057	3	7.10313
WT	O15144	9.58749	25	HGPS	2.15266	3	7.43483
WT	Q15233	8.29898	25	HGPS	0.773573	3	7.52541
WT	O60568	10.5466	26	HGPS	2.52129	3	8.02527
WT	Q32P28	12.2335	26	HGPS	17.0883	3	-4.85486
WT	P48643	8.11571	27	HGPS	0.85926	3	7.25645
WT	P11234	0.98203	28	HGPS	1.31254	3	-0.330507
WT	P46821	1.67954	28	HGPS	10.754	3	-9.0745
WT	Q9NSE4	12.6095	30	HGPS	0.590694	3	12.0188
WT	P09429	9.25533	30	HGPS	2.5854	3	6.66993
WT	P16070	2.75882	31	HGPS	31.7933	3	-29.0345
WT	Q969X5	6.73489	32	HGPS	0.150716	3	6.58417
WT	Q13423	2.98855	33	HGPS	2.82766	3	0.160886
WT	Q96JJ7	8.07653	34	HGPS	6.64051	3	1.43602
WT	O00469	12.718	35	HGPS	0.853492	3	11.8645
WT	P48047	2.5036	35	HGPS	10.2782	3	-7.77458
WT	O75083	3.83795	37	HGPS	4.72725	3	-0.889303
WT	Q6PEY2	1.81209	37	HGPS	0.723481	3	1.08861
WT	P29992	9.17866	37	HGPS	1.23143	3	7.94723
WT	P07858	3.63419	38	HGPS	1.57852	3	2.05568
WT	P28331	7.56104	39	HGPS	0.583835	3	6.9772
WT	P36776	6.44941	39	HGPS	9.14885	3	-2.69944
WT	P24539	4.07224	43	HGPS	0.298611	3	3.77362
WT	P35241	6.08743	43	HGPS	5.3125	3	0.774928
WT	Q8N257	2.38908	48	HGPS	14.1573	3	-11.7682
WT	P04792	3.78228	50	HGPS	1.59515	3	2.18713
WT	Q96AY3	9.70786	53	HGPS	9.56767	3	0.140189
WT	Q92896	9.60177	56	HGPS	5.29956	3	4.30221
WT	P00338	9.90875	57	HGPS	1.30849	3	8.60026
WT	Q7Z406	1.59835	57	HGPS	9.48937	3	-7.89101
WT	Q6DD88	3.83529	59	HGPS	0.519032	3	3.31626
WT	Q8WWI1	9.91521	66	HGPS	15.7034	3	-5.78815
WT	P06753	6.13091	70	HGPS	0.134069	3	5.99684
WT	Q16822	7.45369	76	HGPS	1.59937	3	5.85432
WT	P06756	6.77716	80	HGPS	2.37119	3	4.40597
WT	P07951	6.52181	83	HGPS	0.307358	3	6.21445
WT	P27797	2.26363	98	HGPS	2.45082	3	-0.187184
WT	Q96QK1	21.3487	3	HGPS	1.16426	4	20.1844
WT	O43169	11.7505	4	HGPS	0.0017521	4	11.7487
WT	Q16706	30.1146	5	HGPS	1.29428	4	28.8204
WT	P42224	25.7949	5	HGPS	19.9076	4	5.88724
WT	P26572	25.4438	6	HGPS	8.28939	4	17.1545
WT	Q9Y2A7	2.49039	8	HGPS	18.3168	4	-15.8264
WT	P30153	4.28437	9	HGPS	1.22805	4	3.05632
WT	O00410	17.4467	10	HGPS	2.27893	4	15.1677
WT	P27144	4.34829	10	HGPS	6.27255	4	-1.92426
WT	Q53H12	6.66033	10	HGPS	18.5039	4	-11.8435
WT	Q99832	3.88109	11	HGPS	0.792922	4	3.08817
WT	P28288	13.053	11	HGPS	0.174595	4	12.8784
WT	P50395	19.7502	13	HGPS	3.2392	4	16.511
WT	Q8WVM8	18.3124	14	HGPS	3.45313	4	14.8592
WT	Q6IS14	2.28511	15	HGPS	2.24725	4	0.0378626
WT	O95299	8.32496	16	HGPS	10.7981	4	-2.47309
WT	Q6UVK1	15.6781	18	HGPS	1.78089	4	13.8972
WT	Q9H9B4	1.86906	19	HGPS	1.23859	4	0.630471
WT	Q96A33	4.49094	21	HGPS	0.5973	4	3.89364
WT	Q6PIU2	0.707692	21	HGPS	0.414614	4	0.293078
WT	Q9Y277	7.68688	22	HGPS	0.296946	4	7.38994
WT	A0FGR8	4.65045	25	HGPS	0.675853	4	3.9746
WT	P09486	17.5178	25	HGPS	0.569714	4	16.9481
WT	Q16795	6.89469	25	HGPS	7.05591	4	-0.161215
WT	Q9Y5M8	17.5624	26	HGPS	2.78617	4	14.7763
WT	P11717	7.66224	28	HGPS	1.323	4	6.33923
WT	P46777	12.2296	28	HGPS	4.06531	4	8.16429
WT	Q6NUK1	9.17451	29	HGPS	1.91155	4	7.26296
WT	Q15155	7.2793	30	HGPS	1.2475	4	6.0318
WT	P46459	11.9154	30	HGPS	1.4156	4	10.4998
WT	Q6WCQ1	5.10111	31	HGPS	18.583	4	-13.4819
WT	Q99623	2.56307	32	HGPS	21.7003	4	-19.1373
WT	Q9Y4L1	3.29122	34	HGPS	0.688688	4	2.60253
WT	P49368	7.02119	34	HGPS	3.1596	4	3.86159
WT	Q9NR12	4.93831	35	HGPS	0.566869	4	4.37145
WT	Q13509	8.13178	36	HGPS	0.747746	4	7.38403
WT	P10301	3.07607	38	HGPS	7.5022	4	-4.42612
WT	P21796	3.57218	38	HGPS	27.1681	4	-23.5959
WT	Q6UB35	9.52361	39	HGPS	1.31185	4	8.21177
WT	P15311	3.83508	40	HGPS	1.16347	4	2.67161
WT	P46977	4.35122	40	HGPS	1.34623	4	3.00499
WT	P23528	7.94814	41	HGPS	3.07644	4	4.8717
WT	P12109	4.36471	46	HGPS	1.83405	4	2.53065
WT	Q9NYU2	3.62138	48	HGPS	3.67036	4	-0.0489841
WT	Q3SY69	4.99982	51	HGPS	7.32524	4	-2.32542
WT	P10809	1.98905	53	HGPS	3.01045	4	-1.0214
WT	P31930	4.30672	58	HGPS	2.04408	4	2.26264
WT	P07099	4.58281	71	HGPS	3.32993	4	1.25287
WT	P49257	5.37605	76	HGPS	0.271791	4	5.10426
WT	P48735	6.49649	77	HGPS	0.486953	4	6.00954
WT	Q99798	6.03845	79	HGPS	3.30104	4	2.7374
WT	P20020	6.55855	79	HGPS	0.607477	4	5.95107
WT	P49411	6.01293	80	HGPS	1.08902	4	4.92391
WT	P04075	7.64638	81	HGPS	14.9907	4	-7.34428
WT	Q9NZN4	5.04078	86	HGPS	7.50114	4	-2.46037
WT	P40939	6.2885	86	HGPS	36.9047	4	-30.6162
WT	P14618	7.13611	93	HGPS	1.06709	4	6.06902
WT	P07996	4.13409	94	HGPS	0.167419	4	3.96667
WT	Q9ULV4	3.23919	106	HGPS	1.15126	4	2.08793
WT	P09493	3.83254	117	HGPS	2.7207	4	1.11185
WT	P03915	2.10484	2	HGPS	25.6002	5	-23.4954
WT	Q13200	0.960391	4	HGPS	18.6592	5	-17.6988
WT	Q14974	24.6068	6	HGPS	1.3307	5	23.2761
WT	Q9H553	1.16725	9	HGPS	2.51948	5	-1.35223
WT	Q9BPW8	5.77136	11	HGPS	1.77183	5	3.99953
WT	O75323	2.31323	14	HGPS	2.606	5	-0.292763
WT	P36542	3.13915	14	HGPS	8.71906	5	-5.57991
WT	P17252	7.56744	16	HGPS	3.26224	5	4.3052
WT	O15523	7.16241	18	HGPS	2.10236	5	5.06004
WT	Q9UM54	11.8681	19	HGPS	1.6594	5	10.2087
WT	Q9BS26	8.78592	20	HGPS	2.75113	5	6.0348
WT	Q8WX93	9.19544	22	HGPS	0.604826	5	8.59061
WT	Q15436	12.5182	32	HGPS	0.713282	5	11.8049
WT	Q13162	3.63596	32	HGPS	4.22512	5	-0.589165
WT	O94973	6.17221	33	HGPS	3.59372	5	2.57849
WT	P34897	4.1206	33	HGPS	2.43369	5	1.68691
WT	Q9Y6N5	6.95798	34	HGPS	5.061	5	1.89698
WT	Q96AC1	5.52463	35	HGPS	8.81155	5	-3.28692
WT	P17931	3.15057	40	HGPS	0.587125	5	2.56344
WT	Q8IUE6	0.89104	40	HGPS	1.75538	5	-0.864337
WT	P08238	8.46412	46	HGPS	3.07403	5	5.39009
WT	Q9NQC3	3.56469	51	HGPS	0.183474	5	3.38121
WT	P23527	2.20567	53	HGPS	8.53229	5	-6.32662
WT	P22695	4.27295	56	HGPS	0.879317	5	3.39363
WT	Q9NVA2	3.79541	58	HGPS	0.940713	5	2.8547
WT	P02461	7.16565	58	HGPS	1.60411	5	5.56154
WT	O43491	6.41656	63	HGPS	4.23615	5	2.18041
WT	P49748	3.64109	73	HGPS	1.56076	5	2.08033
WT	P30837	3.87747	77	HGPS	8.30137	5	-4.42389
WT	P00367	3.597	78	HGPS	0.41108	5	3.18592
WT	P04899	3.28672	78	HGPS	8.36284	5	-5.07612
WT	P35221	8.67727	83	HGPS	1.62575	5	7.05152
WT	P00387	2.02041	112	HGPS	8.29718	5	-6.27678
WT	P23634	5.80057	128	HGPS	4.76241	5	1.03816
WT	P30101	4.26434	152	HGPS	13.0503	5	-8.78598
WT	Q9Y490	5.43016	163	HGPS	0.378371	5	5.05179
WT	P46778	0.432112	10	HGPS	17.6245	6	-17.1923
WT	P07814	6.00449	13	HGPS	6.48478	6	-0.480292
WT	Q8WUJ3	6.24186	19	HGPS	16.0737	6	-9.83181
WT	Q8TDX7	6.60072	21	HGPS	16.6202	6	-10.0195
WT	Q9Y305	2.73913	22	HGPS	5.01406	6	-2.27493
WT	O75531	1.47369	22	HGPS	0.547531	6	0.926163
WT	P50416	6.81706	25	HGPS	0.200396	6	6.61666
WT	Q9BU23	3.97762	26	HGPS	0.802013	6	3.17561
WT	P02786	10.5379	29	HGPS	0.509445	6	10.0284
WT	Q96QV6	1.04919	32	HGPS	1.14479	6	-0.0955922
WT	P41250	3.92665	39	HGPS	12.0031	6	-8.07644
WT	P19105	8.72734	44	HGPS	19.0318	6	-10.3045
WT	O15460	2.56172	44	HGPS	1.19047	6	1.37125
WT	Q96AG4	0.535049	49	HGPS	0.109378	6	0.425671
WT	P36578	2.53742	49	HGPS	0.421943	6	2.11548
WT	O95782	6.8338	50	HGPS	2.68426	6	4.14954
WT	Q96D15	5.33732	50	HGPS	0.755097	6	4.58223
WT	P13639	9.77086	52	HGPS	1.64393	6	8.12693
WT	Q15293	3.22885	56	HGPS	0.485959	6	2.74289
WT	O60716	7.38857	87	HGPS	6.55809	6	0.830478
WT	P26038	8.47695	88	HGPS	1.30337	6	7.17357
WT	P04083	3.30789	89	HGPS	0.0767516	6	3.23114
WT	P35749	3.37308	97	HGPS	14.8261	6	-11.453
WT	P46940	9.03602	102	HGPS	1.71279	6	7.32323
WT	P46939	10.0732	182	HGPS	1.95191	6	8.12126
WT	Q96CS3	19.5019	12	HGPS	9.05973	7	10.4422
WT	Q9NVI7	4.19749	23	HGPS	4.28939	7	-0.0918986
WT	P12111	12.4031	24	HGPS	5.69868	7	6.70443
WT	P12235	2.82645	40	HGPS	13.2938	7	-10.4673
WT	P45880	5.49418	41	HGPS	18.0788	7	-12.5846
WT	P24844	3.47643	44	HGPS	27.575	7	-24.0986
WT	P08195	3.09218	45	HGPS	1.23919	7	1.85298
WT	Q53GQ0	1.22003	45	HGPS	20.935	7	-19.715
WT	P04350	8.21352	51	HGPS	11.9361	7	-3.72262
WT	P08107	3.92498	51	HGPS	3.43999	7	0.48499
WT	Q9H4M9	5.47399	58	HGPS	2.57885	7	2.89513
WT	P21964	2.78264	59	HGPS	4.2018	7	-1.41917
WT	P08758	2.96979	60	HGPS	2.37413	7	0.595666
WT	Q13748	2.54996	61	HGPS	0.345287	7	2.20467
WT	Q9UBG0	4.32142	81	HGPS	6.04558	7	-1.72415
WT	P21589	7.46012	81	HGPS	3.20049	7	4.25963
WT	P06396	4.87892	82	HGPS	0.218095	7	4.66083
WT	Q7KZF4	4.05991	84	HGPS	2.63883	7	1.42109
WT	P27824	6.23879	119	HGPS	3.3079	7	2.93089
WT	P13797	1.90485	11	HGPS	6.64074	8	-4.73589
WT	O75165	8.51142	16	HGPS	1.04843	8	7.46299
WT	Q9BUF5	7.59053	41	HGPS	10.5085	8	-2.91793
WT	P16104	0.805025	45	HGPS	1.445	8	-0.639973
WT	P18124	4.85514	45	HGPS	2.65135	8	2.20378
WT	Q7L7L0	0.606538	47	HGPS	1.445	8	-0.838461
WT	P20671	1.63777	50	HGPS	1.445	8	0.192769
WT	Q6FI13	1.8613	51	HGPS	1.445	8	0.416303
WT	P07900	9.68514	55	HGPS	3.85796	8	5.82718
WT	Q9BVA1	6.14428	59	HGPS	10.6293	8	-4.48505
WT	O94832	6.69348	66	HGPS	5.28446	8	1.40902
WT	P07437	5.6991	70	HGPS	10.6293	8	-4.93022
WT	Q9BSJ8	2.7448	71	HGPS	4.92328	8	-2.17848
WT	Q71U36	2.54688	74	HGPS	0.434924	8	2.11196
WT	Q5VTE0	5.10764	75	HGPS	9.62309	8	-4.51544
WT	P05556	2.73025	98	HGPS	26.521	8	-23.7908
WT	O75369	6.32281	150	HGPS	1.74817	8	4.57464
WT	Q14573	13.2577	3	HGPS	2.63635	9	10.6214
WT	Q92616	9.12021	12	HGPS	1.07752	9	8.04269
WT	Q71DI3	6.02246	17	HGPS	1.02722	9	4.99523
WT	Q71UI9	1.10235	26	HGPS	21.8917	9	-20.7893
WT	P05141	2.0346	39	HGPS	16.4866	9	-14.452
WT	Q13724	4.0541	47	HGPS	3.29224	9	0.761859
WT	Q9NY65	2.46294	48	HGPS	0.602518	9	1.86042
WT	P21980	3.78735	63	HGPS	5.94706	9	-2.15971
WT	P04844	1.4515	68	HGPS	9.08167	9	-7.63016
WT	Q14697	6.36687	127	HGPS	12.3695	9	-6.00262
WT	P15144	5.00058	154	HGPS	5.31206	9	-0.311489
WT	P08133	3.1976	170	HGPS	0.561292	9	2.63631
WT	P08123	6.60085	188	HGPS	3.28357	9	3.31728
WT	O75367	4.62431	43	HGPS	2.78037	10	1.84393
WT	Q9BTV4	2.46951	68	HGPS	4.02633	10	-1.55682
WT	Q9BQE3	2.57536	73	HGPS	7.65905	10	-5.08369
WT	P23284	3.91483	79	HGPS	1.53996	10	2.37487
WT	P0CG39	3.33176	85	HGPS	9.35904	10	-6.02728
WT	P04406	3.60175	92	HGPS	3.01432	10	0.587429
WT	O94925	4.5671	109	HGPS	4.60141	10	-0.0343148
WT	O43707	5.00095	197	HGPS	3.99379	10	1.00716
WT	P08670	2.94544	208	HGPS	0.199004	10	2.74644
WT	Q562R1	2.66757	53	HGPS	3.43456	11	-0.766989
WT	O00159	3.99319	110	HGPS	1.21296	11	2.78023
WT	P07237	3.03103	132	HGPS	3.21176	11	-0.180729
WT	P02545	2.51813	277	HGPS	8.26158	11	-5.74345
WT	Q9UH99	5.29116	40	HGPS	17.5946	12	-12.3034
WT	P12236	2.17951	56	HGPS	13.41	12	-11.2305
WT	P13674	5.59861	101	HGPS	0.594469	12	5.00414
WT	P11142	5.81464	106	HGPS	0.518804	12	5.29583
WT	Q13813	8.03181	113	HGPS	16.818	12	-8.78622
WT	Q16891	5.47269	72	HGPS	8.53135	13	-3.05867
WT	P0CG38	3.05668	93	HGPS	7.27326	13	-4.21657
WT	P06576	3.80834	116	HGPS	3.28133	13	0.527011
WT	Q14764	3.9814	131	HGPS	2.84743	13	1.13397
WT	A6NMY6	1.70983	169	HGPS	3.55036	13	-1.84053
WT	Q9BYX7	3.80448	98	HGPS	7.23074	14	-3.42626
WT	P04843	4.16664	134	HGPS	4.45982	14	-0.29318
WT	P14625	6.97689	157	HGPS	5.4758	14	1.50109
WT	O43795	7.57257	84	HGPS	3.3483	15	4.22427
WT	A5A3E0	3.75906	107	HGPS	6.80151	15	-3.04245
WT	P12814	5.92135	178	HGPS	4.35047	15	1.57088
WT	P02452	3.65179	279	HGPS	8.84224	15	-5.19046
WT	P42704	6.19991	48	HGPS	0.978433	17	5.22147
WT	Q6S8J3	3.62912	112	HGPS	7.13889	17	-3.50978
WT	Q14315	6.9396	246	HGPS	2.00699	17	4.93261
WT	P25705	4.20206	93	HGPS	7.04997	18	-2.84791
WT	P07355	1.99601	223	HGPS	9.21936	21	-7.22335
WT	Q14204	9.34814	87	HGPS	9.3291	22	0.0190402
WT	Q9NZM1	3.49457	470	HGPS	7.04043	28	-3.54587
WT	P35580	6.66595	412	HGPS	9.30737	29	-2.64141
WT	P21333	2.97457	506	HGPS	8.70245	33	-5.72788
WT	Q15149	7.55031	400	HGPS	6.14481	37	1.40549
WT	P35579	2.64911	889	HGPS	6.21866	90	-3.56956
WT	P02751	2.34623	387	HGPS	9.35315	117	-7.00692

## Sheet: 2D label
Cell type	UniProt ID	%HEAVY	seq counts	Cell type	%HEAVY	seq counts	%shift
WT	Q9UP95	38.4652	2	HGPS	53.0186	2	14.5534
WT	O00203	25.097	2	HGPS	27.8487	2	2.75169
WT	Q9UKK3	27.4368	2	HGPS	38.7995	2	11.3627
WT	Q9NZI8	15.3939	2	HGPS	23.4455	2	8.05166
WT	O43504	32.8814	2	HGPS	52.7026	2	19.8212
WT	O60869	91.6457	2	HGPS	89.2319	2	-2.41375
WT	Q9H845	50.5544	2	HGPS	61.9815	2	11.4271
WT	O75380	72.9444	2	HGPS	83.567	2	10.6226
WT	Q9H1E5	51.651	2	HGPS	42.7568	2	-8.89424
WT	O75923	22.6383	2	HGPS	41.6821	2	19.0438
WT	Q99829	11.6818	2	HGPS	37.2279	2	25.5461
WT	P02765	2.51714	2	HGPS	1.67396	2	-0.843177
WT	P04004	1.15093	2	HGPS	1.38938	2	0.238455
WT	Q8NC56	15.0474	2	HGPS	17.3857	2	2.3383
WT	P07205	15.2418	2	HGPS	37.1882	2	21.9464
WT	P07305	22.889	2	HGPS	52.6133	2	29.7243
WT	Q8NB49	13.3287	2	HGPS	40.1456	2	26.8169
WT	Q86SX6	47.3725	2	HGPS	55.1353	2	7.76282
WT	Q7L2H7	28.1322	2	HGPS	45.265	2	17.1328
WT	Q6UW68	32.9791	2	HGPS	39.3213	2	6.34218
WT	P11182	37.8325	2	HGPS	38.6688	2	0.836278
WT	Q5J8M3	56.2657	2	HGPS	70.3985	2	14.1329
WT	Q4G0N4	30.8683	2	HGPS	37.3371	2	6.46882
WT	P63162	15.4056	2	HGPS	49.8795	2	34.4739
WT	Q00013	20.4372	2	HGPS	33.5923	2	13.1551
WT	Q01628	70.9268	2	HGPS	84.8703	2	13.9435
WT	P40925	5.79655	2	HGPS	26.7868	2	20.9902
WT	P57735	32.2171	2	HGPS	41.8841	2	9.66694
WT	P52597	36.2337	2	HGPS	31.1908	2	-5.04289
WT	O14880	17.9151	3	HGPS	40.8931	2	22.978
WT	O43181	52.2069	3	HGPS	53.3604	2	1.15358
WT	Q9BQB6	27.0537	3	HGPS	39.5249	2	12.4713
WT	P20336	29.2404	3	HGPS	51.2857	2	22.0454
WT	P00846	18.1392	3	HGPS	31.7652	2	13.626
WT	P07384	45.1449	3	HGPS	48.5884	2	3.44351
WT	P11117	35.3429	3	HGPS	46.3714	2	11.0285
WT	Q58FG0	25.1041	3	HGPS	43.5214	2	18.4173
WT	Q14974	35.5389	3	HGPS	38.1572	2	2.61826
WT	P61421	13.4964	3	HGPS	43.4739	2	29.9775
WT	Q9UHA4	25.2874	4	HGPS	48.8389	2	23.5515
WT	Q9H4E5	21.9831	4	HGPS	30.6832	2	8.70017
WT	Q9H3Z4	19.5441	4	HGPS	55.4554	2	35.9113
WT	Q99653	38.0626	4	HGPS	45.1573	2	7.09469
WT	Q96TA1	28.2868	4	HGPS	34.0725	2	5.78571
WT	Q6BCY4	27.3664	4	HGPS	37.4293	2	10.063
WT	P18754	19.8145	4	HGPS	34.6167	2	14.8022
WT	Q13488	28.2801	4	HGPS	33.3683	2	5.08816
WT	P57721	30.8561	4	HGPS	47.2161	2	16.36
WT	P56556	64.914	4	HGPS	78.7857	2	13.8717
WT	P53992	37.0246	4	HGPS	52.8879	2	15.8633
WT	O15427	37.8973	5	HGPS	56.0778	2	18.1805
WT	Q8IZ81	38.4097	5	HGPS	46.3323	2	7.92264
WT	P35052	61.3509	5	HGPS	79.1972	2	17.8464
WT	P35558	44.9002	5	HGPS	45.4934	2	0.593196
WT	Q9Y5S2	29.7067	6	HGPS	37.3063	2	7.59966
WT	O95182	58.5502	6	HGPS	79.1136	2	20.5633
WT	P07093	81.3316	6	HGPS	55.1655	2	-26.166
WT	O43294	33.0286	7	HGPS	55.4719	2	22.4433
WT	P98082	86.7944	8	HGPS	91.16	2	4.36558
WT	Q9H4G4	36.0647	9	HGPS	79.161	2	43.0963
WT	P26447	23.3853	9	HGPS	40.0123	2	16.6269
WT	Q99832	27.6969	10	HGPS	48.5215	2	20.8246
WT	P20073	25.853	10	HGPS	37.0446	2	11.1916
WT	O94875	39.5633	11	HGPS	39.6795	2	0.116199
WT	Q6YHK3	29.0683	12	HGPS	58.0589	2	28.9906
WT	Q9NZJ7	44.3984	13	HGPS	27.5164	2	-16.8819
WT	P18084	34.252	27	HGPS	66.2912	2	32.0392
WT	P46939	30.4279	94	HGPS	69.3269	2	38.899
WT	Q9Y3E0	35.1427	2	HGPS	35.4231	3	0.280325
WT	Q9P2X0	29.0993	2	HGPS	42.5087	3	13.4095
WT	O15533	68.3398	2	HGPS	75.8246	3	7.48486
WT	O94919	6.85157	2	HGPS	33.8385	3	26.987
WT	O95470	43.8937	2	HGPS	59.4487	3	15.5549
WT	Q8IYB3	47.2467	2	HGPS	54.791	3	7.5443
WT	Q8IXI2	38.5663	2	HGPS	56.2536	3	17.6873
WT	P09001	18.7359	2	HGPS	36.2622	3	17.5263
WT	P09496	25.9564	2	HGPS	47.2024	3	21.2459
WT	Q6UXV4	14.5579	2	HGPS	33.7042	3	19.1463
WT	Q9Y6H1	99.4956	2	HGPS	80.7932	3	-18.7024
WT	Q5JRA6	57.3077	2	HGPS	56.4393	3	-0.868399
WT	Q3ZCQ8	45.3291	2	HGPS	71.9728	3	26.6437
WT	Q9Y6M7	56.62	3	HGPS	74.9716	3	18.3516
WT	Q9Y617	35.6597	3	HGPS	48.3447	3	12.685
WT	Q9P0J0	19.7314	3	HGPS	44.2392	3	24.5078
WT	Q9H7Z7	16.5364	3	HGPS	33.8569	3	17.3205
WT	O75844	27.2528	3	HGPS	40.9356	3	13.6828
WT	O75891	35.9049	3	HGPS	44.8069	3	8.90202
WT	Q8TDB4	36.9374	3	HGPS	37.487	3	0.54966
WT	Q8NBJ7	35.5745	3	HGPS	47.7193	3	12.1448
WT	Q86SE5	39.8542	3	HGPS	50.0705	3	10.2163
WT	P11413	17.2217	3	HGPS	28.3037	3	11.082
WT	P14174	15.0703	3	HGPS	30.8412	3	15.7709
WT	P17858	15.718	3	HGPS	24.6741	3	8.95608
WT	Q13505	44.3534	3	HGPS	58.8949	3	14.5415
WT	Q02880	57.3838	3	HGPS	69.6235	3	12.2397
WT	P30511	26.8136	3	HGPS	30.2539	3	3.44028
WT	P57105	49.7571	3	HGPS	60.9183	3	11.1612
WT	Q9UJ72	20.1208	4	HGPS	28.058	3	7.93716
WT	Q9UI47	72.286	4	HGPS	86.8149	3	14.5289
WT	P01112	26.1891	4	HGPS	41.6513	3	15.4623
WT	Q6P587	21.7784	4	HGPS	27.8314	3	6.05292
WT	P17152	33.5574	4	HGPS	38.8425	3	5.28515
WT	Q15404	39.9305	4	HGPS	58.8534	3	18.9229
WT	P25445	35.426	4	HGPS	64.4391	3	29.0131
WT	Q96FJ2	24.9444	5	HGPS	48.1362	3	23.1918
WT	P17302	66.9971	5	HGPS	94.2101	3	27.213
WT	P49458	65.4071	5	HGPS	73.6066	3	8.19954
WT	Q9Y265	19.9775	6	HGPS	26.5682	3	6.59073
WT	Q9UJS0	20.7931	6	HGPS	25.523	3	4.72988
WT	O75477	24.3141	6	HGPS	54.8276	3	30.5135
WT	Q9BWS9	57.2607	6	HGPS	61.6413	3	4.38052
WT	O95197	28.5825	6	HGPS	43.2279	3	14.6455
WT	Q53TN4	41.9138	6	HGPS	57.2297	3	15.3158
WT	O95563	42.6296	7	HGPS	43.6889	3	1.05929
WT	P30153	27.1369	7	HGPS	54.7651	3	27.6282
WT	P09038	53.2096	8	HGPS	69.7559	3	16.5463
WT	P22830	35.3117	8	HGPS	40.2179	3	4.90623
WT	Q86TX2	34.6455	8	HGPS	39.0237	3	4.37821
WT	Q15651	27.8928	9	HGPS	42.2045	3	14.3117
WT	P98095	49.5437	10	HGPS	35.4155	3	-14.1283
WT	P24821	12.5179	11	HGPS	17.7858	3	5.26784
WT	Q04721	64.3524	11	HGPS	76.0358	3	11.6834
WT	P27105	43.9891	13	HGPS	58.9985	3	15.0093
WT	Q6WCQ1	22.8915	17	HGPS	55.2065	3	32.315
WT	O95980	30.7432	35	HGPS	63.8867	3	33.1436
WT	O00161	54.7579	2	HGPS	69.6782	4	14.9203
WT	Q9UBQ7	12.0289	2	HGPS	45.4663	4	33.4374
WT	Q9P035	30.2283	2	HGPS	41.4307	4	11.2024
WT	O60701	6.12942	2	HGPS	22.6728	4	16.5434
WT	O60762	30.4762	2	HGPS	43.5577	4	13.0814
WT	Q9BZE1	20.1802	2	HGPS	32.1273	4	11.9471
WT	O76021	36.843	2	HGPS	42.9711	4	6.12807
WT	P06703	18.66	2	HGPS	41.244	4	22.584
WT	Q7Z4Y8	21.668	2	HGPS	29.8534	4	8.18541
WT	P10599	18.288	2	HGPS	44.3764	4	26.0884
WT	Q16850	38.8383	2	HGPS	65.8035	4	26.9652
WT	P24534	14.9982	2	HGPS	35.4885	4	20.4904
WT	Q08211	22.8543	2	HGPS	44.3238	4	21.4695
WT	P30613	17.3908	2	HGPS	37.6497	4	20.2589
WT	P31943	36.2337	2	HGPS	36.5199	4	0.286164
WT	Q9UHQ4	24.2396	3	HGPS	47.5158	4	23.2762
WT	Q12840	25.0621	3	HGPS	39.2123	4	14.1501
WT	Q9BX68	37.1959	3	HGPS	39.8198	4	2.62384
WT	Q9BRK5	91.9204	3	HGPS	78.0968	4	-13.8235
WT	Q96DV4	15.255	3	HGPS	22.7176	4	7.46254
WT	P11908	12.1236	3	HGPS	45.1996	4	33.076
WT	Q16134	17.6062	3	HGPS	38.0571	4	20.4509
WT	P18085	27.3685	3	HGPS	38.4307	4	11.0622
WT	P19338	47.5653	3	HGPS	50.4495	4	2.88417
WT	Q13557	20.5303	3	HGPS	43.79	4	23.2596
WT	P30038	26.8049	3	HGPS	30.1667	4	3.36183
WT	P37108	78.1798	3	HGPS	83.7553	4	5.57555
WT	P62316	13.726	3	HGPS	23.9416	4	10.2156
WT	P56539	20.3701	3	HGPS	43.6315	4	23.2614
WT	Q9Y4W6	53.5303	4	HGPS	38.8822	4	-14.6481
WT	P11488	29.9681	4	HGPS	58.458	4	28.4898
WT	Q9P0M6	18.9599	4	HGPS	29.5651	4	10.6052
WT	Q9NRP0	31.7639	4	HGPS	41.2297	4	9.46585
WT	Q86YQ8	33.4457	4	HGPS	51.2969	4	17.8512
WT	Q9NNW7	27.895	4	HGPS	33.469	4	5.57405
WT	P17693	75.1009	4	HGPS	84.2825	4	9.18162
WT	P14209	26.481	4	HGPS	57.3598	4	30.8788
WT	Q14728	26.7385	4	HGPS	39.1267	4	12.3882
WT	P30049	20.8212	4	HGPS	33.6751	4	12.8539
WT	P78559	35.734	4	HGPS	53.1556	4	17.4216
WT	P53985	38.6635	4	HGPS	52.5839	4	13.9204
WT	O60641	49.4216	5	HGPS	73.0728	4	23.6512
WT	O60831	23.6017	5	HGPS	38.6785	4	15.0767
WT	O75718	35.1104	5	HGPS	28.7908	4	-6.31951
WT	P23229	75.9785	5	HGPS	76.8778	4	0.89923
WT	Q13641	71.6774	5	HGPS	82.0331	4	10.3558
WT	Q9UI09	40.0112	6	HGPS	61.8926	4	21.8814
WT	Q96QK1	10.6525	6	HGPS	28.9022	4	18.2497
WT	P00403	20.659	6	HGPS	31.4869	4	10.8279
WT	P20042	39.4879	6	HGPS	47.2684	4	7.78054
WT	P26232	67.5176	6	HGPS	82.3847	4	14.8671
WT	Q12841	93.9442	6	HGPS	93.2284	4	-0.715832
WT	Q96S97	24.8671	7	HGPS	33.3853	4	8.51823
WT	P09429	22.9627	8	HGPS	46.4959	4	23.5332
WT	P15259	15.4141	8	HGPS	36.3506	4	20.9365
WT	Q02539	21.5576	8	HGPS	39.5766	4	18.019
WT	P50281	84.7488	8	HGPS	86.3696	4	1.62077
WT	P53396	22.525	8	HGPS	48.0627	4	25.5377
WT	O15400	37.5499	9	HGPS	50.0217	4	12.4718
WT	P04062	30.3657	9	HGPS	45.5319	4	15.1662
WT	Q6ZXV5	33.0515	9	HGPS	33.9414	4	0.889921
WT	Q14568	32.3789	9	HGPS	46.5085	4	14.1296
WT	Q12846	18.8113	9	HGPS	57.2688	4	38.4575
WT	Q4KMQ2	23.2085	10	HGPS	45.7626	4	22.554
WT	P47755	24.8445	10	HGPS	38.1317	4	13.2872
WT	P48643	36.193	10	HGPS	37.7695	4	1.57645
WT	Q9Y2A7	27.3749	11	HGPS	54.4754	4	27.1005
WT	P02511	18.5962	12	HGPS	10.4334	4	-8.16283
WT	P17987	24.898	12	HGPS	36.9379	4	12.04
WT	Q09160	84.3565	14	HGPS	88.557	4	4.20052
WT	P50991	17.9884	14	HGPS	37.6244	4	19.636
WT	O15031	63.5298	16	HGPS	85.4475	4	21.9177
WT	Q16527	13.0486	35	HGPS	25.1811	4	12.1325
WT	P51911	27.6928	42	HGPS	52.4097	4	24.717
WT	Q9Y224	22.2227	2	HGPS	42.8698	5	20.6471
WT	O14828	13.7823	2	HGPS	64.3018	5	50.5195
WT	Q9UBC5	31.5242	2	HGPS	56.5229	5	24.9987
WT	Q9NSD9	40.0947	2	HGPS	43.0373	5	2.94254
WT	O43920	25.9475	2	HGPS	41.9419	5	15.9944
WT	O60832	42.6514	2	HGPS	20.3216	5	-22.3297
WT	Q92575	54.9152	2	HGPS	69.3708	5	14.4556
WT	Q8N183	37.781	2	HGPS	49.1595	5	11.3785
WT	Q5T2N8	18.8199	2	HGPS	32.9802	5	14.1603
WT	Q14554	21.6901	2	HGPS	26.1502	5	4.46008
WT	Q14254	47.7876	2	HGPS	45.4863	5	-2.30136
WT	P23381	25.6024	2	HGPS	43.7894	5	18.187
WT	P82650	17.0099	2	HGPS	36.1933	5	19.1835
WT	P45877	37.7918	2	HGPS	30.5605	5	-7.2313
WT	P54707	40.033	2	HGPS	59.5334	5	19.5004
WT	P12036	7.25405	3	HGPS	27.5367	5	20.2827
WT	Q15113	85.9682	3	HGPS	86.6022	5	0.633997
WT	O00479	20.8568	4	HGPS	28.791	5	7.93425
WT	O43399	31.0261	4	HGPS	38.433	5	7.40693
WT	O75306	41.1515	4	HGPS	41.7819	5	0.630372
WT	Q96IX5	50.783	4	HGPS	60.5161	5	9.73305
WT	P08574	21.6672	4	HGPS	26.1017	5	4.43454
WT	Q15165	23.9256	4	HGPS	33.4326	5	9.50693
WT	Q14651	21.843	4	HGPS	39.9128	5	18.0698
WT	P67812	20.3321	4	HGPS	27.4315	5	7.09946
WT	P36543	57.0504	4	HGPS	78.1979	5	21.1475
WT	P38919	35.6679	4	HGPS	47.5584	5	11.8906
WT	Q9Y536	18.8283	5	HGPS	33.2578	5	14.4295
WT	O15254	36.6671	5	HGPS	25.0267	5	-11.6404
WT	Q96AB3	33.5543	5	HGPS	43.7449	5	10.1906
WT	Q92599	29.3343	5	HGPS	36.1883	5	6.85397
WT	P17655	13.2434	5	HGPS	38.3362	5	25.0928
WT	Q14103	21.6957	5	HGPS	42.5599	5	20.8642
WT	P43155	34.8768	5	HGPS	35.6452	5	0.768365
WT	P51153	27.5796	5	HGPS	50.9393	5	23.3597
WT	Q9HD20	18.3468	6	HGPS	41.5809	5	23.2341
WT	Q96BM9	35.8142	6	HGPS	56.0673	5	20.2531
WT	P20339	36.7706	6	HGPS	53.3468	5	16.5762
WT	P30536	26.7402	6	HGPS	40.4895	5	13.7492
WT	P63027	31.7038	6	HGPS	55.5813	5	23.8775
WT	Q8N0Y7	15.664	7	HGPS	38.3948	5	22.7308
WT	Q58FF6	24.9468	7	HGPS	31.3256	5	6.37876
WT	P14927	13.7247	7	HGPS	27.2351	5	13.5105
WT	Q9ULC3	47.0583	8	HGPS	71.4412	5	24.383
WT	P0C7P4	23.1957	8	HGPS	27.6847	5	4.489
WT	P40261	22.9033	8	HGPS	36.2317	5	13.3284
WT	P48741	24.0064	8	HGPS	40.0425	5	16.0361
WT	P50395	19.8394	8	HGPS	33.6242	5	13.7849
WT	P33176	20.7709	9	HGPS	37.7146	5	16.9437
WT	P29401	11.9628	10	HGPS	24.4456	5	12.4828
WT	Q9Y4G6	29.3963	11	HGPS	47.0339	5	17.6376
WT	P52907	23.5212	12	HGPS	38.9359	5	15.4147
WT	Q9HBL0	57.6653	13	HGPS	78.3537	5	20.6884
WT	P40227	21.1435	15	HGPS	34.4256	5	13.2821
WT	P04040	53.1414	19	HGPS	59.7154	5	6.57406
WT	P07099	36.6413	29	HGPS	47.7596	5	11.1183
WT	P09619	71.0877	37	HGPS	72.731	5	1.64327
WT	P22314	10.3482	2	HGPS	29.7878	6	19.4396
WT	Q9ULD0	33.1861	2	HGPS	44.4291	6	11.243
WT	Q9UKM9	47.9912	2	HGPS	52.1556	6	4.16438
WT	Q9P2R7	36.7003	2	HGPS	26.8793	6	-9.82094
WT	Q96A26	23.3954	2	HGPS	47.1813	6	23.7859
WT	P04179	27.7979	2	HGPS	38.0386	6	10.2407
WT	Q15043	52.1461	2	HGPS	79.4255	6	27.2794
WT	Q07092	97.1467	2	HGPS	43.354	6	-53.7927
WT	P31947	22.6318	2	HGPS	37.3136	6	14.6818
WT	P62318	21.786	2	HGPS	27.5481	6	5.76206
WT	P54577	29.8801	2	HGPS	45.5061	6	15.6261
WT	Q9Y3D6	47.1526	3	HGPS	54.8087	6	7.65611
WT	Q9UM00	65.9279	3	HGPS	72.21	6	6.28205
WT	Q9NRW1	45.2034	3	HGPS	55.6958	6	10.4925
WT	Q9NP72	89.5528	3	HGPS	72.7587	6	-16.7941
WT	Q9HAV7	45.5046	3	HGPS	48.6046	6	3.09995
WT	O75438	31.3158	3	HGPS	38.8053	6	7.48946
WT	Q8NFQ8	49.0778	3	HGPS	54.9859	6	5.90811
WT	P62861	28.445	3	HGPS	42.1258	6	13.6808
WT	P61803	29.1118	3	HGPS	31.2809	6	2.16911
WT	O15126	39.0077	4	HGPS	53.4499	6	14.4423
WT	Q96F07	23.2261	4	HGPS	40.093	6	16.8669
WT	P14406	26.6708	4	HGPS	37.2037	6	10.533
WT	P16520	31.6828	4	HGPS	56.9327	6	25.2499
WT	P50213	27.6419	4	HGPS	32.2791	6	4.63717
WT	P56385	20.0494	4	HGPS	30.7621	6	10.7128
WT	Q9Y3E5	32.9287	5	HGPS	40.2129	6	7.28424
WT	Q9NVD7	63.666	5	HGPS	64.5569	6	0.890919
WT	Q99442	60.227	5	HGPS	59.6303	6	-0.596618
WT	P02458	89.6618	5	HGPS	88.3898	6	-1.27196
WT	Q53H12	29.2901	5	HGPS	32.0132	6	2.7231
WT	P30042	31.7497	5	HGPS	35.1295	6	3.37984
WT	P04156	42.97	6	HGPS	77.4139	6	34.4439
WT	Q7L576	23.8613	6	HGPS	40.093	6	16.2317
WT	Q6IAA8	40.4764	6	HGPS	58.8422	6	18.3658
WT	P19022	42.5079	6	HGPS	86.168	6	43.6601
WT	P26440	38.9746	6	HGPS	34.8753	6	-4.0993
WT	P32969	23.6011	6	HGPS	35.9085	6	12.3074
WT	P00505	29.5964	7	HGPS	31.632	6	2.03567
WT	P15531	27.561	7	HGPS	41.1149	6	13.5539
WT	P20337	40.982	7	HGPS	63.527	6	22.545
WT	Q13011	30.5313	7	HGPS	49.9322	6	19.4009
WT	P48509	63.3485	7	HGPS	69.7801	6	6.43164
WT	P55209	19.8423	7	HGPS	45.8287	6	25.9864
WT	P17081	29.3491	8	HGPS	48.0311	6	18.682
WT	O15144	16.4299	9	HGPS	43.7917	6	27.3617
WT	Q9NVJ2	33.5815	9	HGPS	56.2728	6	22.6914
WT	Q6DRA6	3.44898	9	HGPS	10.066	6	6.61697
WT	Q2VIR3	18.3767	9	HGPS	45.561	6	27.1842
WT	P61163	13.4797	9	HGPS	33.4149	6	19.9352
WT	P47985	23.0827	9	HGPS	28.8976	6	5.81489
WT	Q13563	69.7252	10	HGPS	72.1923	6	2.46714
WT	P48059	39.0581	11	HGPS	49.3999	6	10.3417
WT	Q9Y639	25.4278	12	HGPS	55.558	6	30.1302
WT	Q9UII2	33.3372	12	HGPS	47.301	6	13.9638
WT	Q8WUM4	23.496	12	HGPS	39.831	6	16.3349
WT	Q8TDX7	45.7725	13	HGPS	57.3357	6	11.5632
WT	Q7Z4I7	42.0721	13	HGPS	49.3999	6	7.32777
WT	P60763	27.7908	14	HGPS	41.3659	6	13.575
WT	P84095	22.3779	15	HGPS	42.8632	6	20.4853
WT	Q9H4M9	24.327	22	HGPS	46.723	6	22.396
WT	O94973	19.8664	29	HGPS	37.4379	6	17.5715
WT	Q9NYL9	47.1624	2	HGPS	59.6614	7	12.499
WT	Q9H9S3	57.7555	2	HGPS	57.137	7	-0.61848
WT	O75521	30.3657	2	HGPS	48.4059	7	18.0402
WT	O95864	88.0197	2	HGPS	84.3476	7	-3.67205
WT	Q92520	73.4625	2	HGPS	63.8425	7	-9.61997
WT	P21810	93.2137	2	HGPS	82.5496	7	-10.6641
WT	P30519	35.387	2	HGPS	48.7062	7	13.3193
WT	O95168	20.4887	3	HGPS	37.221	7	16.7323
WT	P03928	15.1701	3	HGPS	30.4133	7	15.2432
WT	P63173	15.3584	3	HGPS	35.7422	7	20.3838
WT	P41219	8.56046	3	HGPS	30.9612	7	22.4008
WT	O00410	44.115	4	HGPS	41.4742	7	-2.64082
WT	Q99805	82.843	4	HGPS	65.1568	7	-17.6861
WT	P13995	91.0159	4	HGPS	84.2988	7	-6.71708
WT	P55145	22.7253	4	HGPS	28.9956	7	6.2703
WT	O14561	32.0184	5	HGPS	43.0302	7	11.0118
WT	Q9H3N1	29.1137	5	HGPS	40.5532	7	11.4395
WT	Q96A33	36.3924	5	HGPS	35.6227	7	-0.769662
WT	P20648	35.2657	5	HGPS	57.5797	7	22.314
WT	P61225	15.1917	5	HGPS	57.4363	7	42.2447
WT	P52565	35.184	5	HGPS	35.3485	7	0.164457
WT	Q9Y2B0	22.2317	6	HGPS	28.8661	7	6.63443
WT	O75165	30.8391	6	HGPS	42.6439	7	11.8048
WT	Q9H299	27.1641	6	HGPS	45.6827	7	18.5186
WT	Q9H0U3	29.8281	6	HGPS	43.0691	7	13.2411
WT	P21912	29.5278	6	HGPS	40.2753	7	10.7474
WT	Q14108	33.3854	6	HGPS	53.1098	7	19.7244
WT	Q13733	58.6129	6	HGPS	63.3146	7	4.70167
WT	P82909	30.9484	6	HGPS	39.7237	7	8.7753
WT	A0AVI2	19.8136	7	HGPS	41.0805	7	21.2668
WT	O60361	25.9018	7	HGPS	39.135	7	13.2332
WT	Q15365	30.0034	7	HGPS	53.5258	7	23.5225
WT	P43304	14.7354	7	HGPS	25.9193	7	11.1839
WT	P54920	65.1311	7	HGPS	59.5045	7	-5.62657
WT	O00299	25.5777	8	HGPS	41.6503	7	16.0726
WT	Q86WV6	31.8091	8	HGPS	47.2257	7	15.4166
WT	P63167	25.131	8	HGPS	52.2303	7	27.0993
WT	O75340	28.8065	9	HGPS	45.8609	7	17.0544
WT	P15848	28.1283	9	HGPS	30.4689	7	2.34059
WT	P60891	16.8784	9	HGPS	40.9052	7	24.0268
WT	O00217	45.8457	10	HGPS	62.288	7	16.4423
WT	Q9BU23	21.7808	10	HGPS	39.5344	7	17.7535
WT	P49419	29.7346	10	HGPS	33.3969	7	3.66232
WT	O43175	28.2293	11	HGPS	41.4288	7	13.1995
WT	P09543	29.8469	11	HGPS	52.9462	7	23.0993
WT	P61160	21.6225	11	HGPS	41.2973	7	19.6748
WT	P63096	33.8807	12	HGPS	61.7448	7	27.864
WT	O95302	34.7052	13	HGPS	32.6068	7	-2.0984
WT	P51970	20.0776	13	HGPS	37.515	7	17.4374
WT	Q9Y4F1	24.5503	14	HGPS	54.2494	7	29.6991
WT	Q9BR76	19.8043	15	HGPS	39.4301	7	19.6258
WT	P30499	84.6158	17	HGPS	84.732	7	0.116195
WT	P50148	31.1264	18	HGPS	52.3562	7	21.2298
WT	Q92499	30.4232	2	HGPS	40.1554	8	9.73218
WT	Q9Y3A5	54.263	3	HGPS	68.2629	8	13.9999
WT	O00571	47.7161	3	HGPS	69.5522	8	21.8361
WT	Q9NX40	74.6522	3	HGPS	83.4978	8	8.84558
WT	P18077	38.2607	3	HGPS	39.3092	8	1.04857
WT	Q5JNZ5	16.2537	3	HGPS	29.5733	8	13.3195
WT	O60488	42.1337	4	HGPS	66.7628	8	24.6291
WT	Q92626	94.3973	4	HGPS	79.2036	8	-15.1937
WT	P06748	22.7932	4	HGPS	39.6037	8	16.8105
WT	Q8NE86	28.0005	4	HGPS	35.8926	8	7.89213
WT	P07919	12.8273	4	HGPS	20.6921	8	7.86484
WT	Q01650	41.0462	4	HGPS	51.0416	8	9.9954
WT	Q9H853	11.9824	5	HGPS	21.4319	8	9.44952
WT	Q15006	42.7074	5	HGPS	42.9303	8	0.222934
WT	Q14240	33.0918	5	HGPS	44.7503	8	11.6584
WT	P47914	23.3947	5	HGPS	40.8781	8	17.4834
WT	P55769	22.886	5	HGPS	36.4401	8	13.5541
WT	Q9Y5J7	17.4628	6	HGPS	31.3278	8	13.865
WT	P05198	22.8666	6	HGPS	31.8874	8	9.02075
WT	Q8NBJ5	32.0801	6	HGPS	33.462	8	1.38185
WT	Q16270	79.1618	6	HGPS	74.1159	8	-5.04595
WT	P22087	14.8877	6	HGPS	16.1333	8	1.24558
WT	P35268	15.0169	6	HGPS	28.0375	8	13.0206
WT	P61026	29.5747	6	HGPS	48.2937	8	18.719
WT	P53621	31.1022	6	HGPS	37.4394	8	6.33718
WT	Q9UNL2	47.0049	7	HGPS	62.8746	8	15.8696
WT	Q9UBS4	19.5289	7	HGPS	30.7985	8	11.2695
WT	Q96CS3	56.2406	7	HGPS	57.8337	8	1.59306
WT	Q6QEF8	19.1057	7	HGPS	38.7486	8	19.6429
WT	P61009	24.9161	7	HGPS	35.2984	8	10.3823
WT	P56134	17.0884	7	HGPS	28.8871	8	11.7987
WT	O60565	26.1884	8	HGPS	37.9425	8	11.7542
WT	O95816	28.2157	8	HGPS	36.2242	8	8.00842
WT	Q6YN16	27.6502	8	HGPS	36.1444	8	8.4942
WT	P27695	38.6791	8	HGPS	58.679	8	19.9999
WT	P43307	32.7734	8	HGPS	43.8966	8	11.1232
WT	P0CG47	65.6067	9	HGPS	77.5085	8	11.9019
WT	Q9NSE4	33.8425	9	HGPS	44.2612	8	10.4187
WT	Q58FF7	28.4603	9	HGPS	35.284	8	6.82372
WT	Q15366	32.1425	9	HGPS	53.8481	8	21.7056
WT	Q99584	23.4373	10	HGPS	47.259	8	23.8217
WT	Q92841	74.0095	10	HGPS	70.2603	8	-3.74923
WT	P14649	46.0925	10	HGPS	51.9312	8	5.83873
WT	P60033	50.232	10	HGPS	80.5764	8	30.3444
WT	P55809	29.4148	10	HGPS	39.3808	8	9.96599
WT	O14983	27.8245	12	HGPS	40.4452	8	12.6207
WT	Q5SSJ5	30.0545	12	HGPS	41.2102	8	11.1558
WT	P01893	81.2883	14	HGPS	86.4198	8	5.13141
WT	P29992	29.1698	14	HGPS	51.1109	8	21.9411
WT	Q6NXT2	6.95049	15	HGPS	7.55183	8	0.601345
WT	Q15417	21.3117	15	HGPS	50.7519	8	29.4402
WT	P38606	24.7318	15	HGPS	52.2733	8	27.5415
WT	P47756	23.93	21	HGPS	43.6119	8	19.6819
WT	O00264	25.4621	22	HGPS	29.9964	8	4.53429
WT	Q14699	36.0703	26	HGPS	62.9408	8	26.8705
WT	Q9UQ80	18.8431	2	HGPS	36.1501	9	17.307
WT	O60313	38.8912	2	HGPS	49.9018	9	11.0106
WT	Q15067	59.7112	2	HGPS	79.792	9	20.0808
WT	Q14152	47.6917	2	HGPS	56.3906	9	8.69889
WT	P49189	26.2002	2	HGPS	39.3319	9	13.1317
WT	P53701	55.1377	2	HGPS	56.091	9	0.953261
WT	Q12931	39.1032	3	HGPS	48.953	9	9.8498
WT	Q9Y512	17.0806	4	HGPS	27.563	9	10.4824
WT	Q9BPW8	20.991	4	HGPS	31.9862	9	10.9951
WT	P14136	6.89811	4	HGPS	31.1641	9	24.266
WT	P19404	32.9129	4	HGPS	50.4725	9	17.5596
WT	Q00688	42.5094	4	HGPS	40.6338	9	-1.87563
WT	P62847	16.617	4	HGPS	37.1556	9	20.5386
WT	P61006	30.8458	4	HGPS	54.81	9	23.9642
WT	Q9Y3B3	40.6151	5	HGPS	33.8155	9	-6.79963
WT	Q9GZV4	21.3114	5	HGPS	40.2657	9	18.9542
WT	O75746	20.5126	5	HGPS	27.235	9	6.72242
WT	P35442	83.1848	5	HGPS	71.9464	9	-11.2384
WT	P60468	48.6734	5	HGPS	53.005	9	4.33156
WT	Q9UL25	42.3421	6	HGPS	70.8821	9	28.54
WT	Q969H8	21.6929	6	HGPS	28.4598	9	6.76689
WT	P61978	39.3739	6	HGPS	50.9403	9	11.5664
WT	O15143	18.0434	7	HGPS	38.9995	9	20.9561
WT	O95571	27.4031	7	HGPS	31.5757	9	4.17255
WT	P61020	37.6004	7	HGPS	56.811	9	19.2106
WT	Q86UE4	30.8225	8	HGPS	40.6519	9	9.82941
WT	P09972	24.8562	8	HGPS	43.0177	9	18.1614
WT	Q14165	20.8212	8	HGPS	28.9534	9	8.1322
WT	Q02978	25.622	8	HGPS	30.7027	9	5.08071
WT	P53597	27.6791	8	HGPS	36.1397	9	8.46054
WT	Q96FQ6	24.5491	9	HGPS	53.3966	9	28.8475
WT	P07339	42.1892	9	HGPS	46.2552	9	4.06596
WT	P62140	18.8914	11	HGPS	41.0681	9	22.1766
WT	Q95604	79.8318	13	HGPS	81.801	9	1.96928
WT	O96000	23.8267	14	HGPS	51.994	9	28.1673
WT	P09622	27.9947	15	HGPS	41.9475	9	13.9528
WT	Q58FF8	29.2991	15	HGPS	38.0736	9	8.77444
WT	Q9TNN7	81.8368	17	HGPS	85.0817	9	3.24492
WT	P18669	13.3374	17	HGPS	35.8379	9	22.5005
WT	A0FGR8	31.9504	19	HGPS	41.5852	9	9.63474
WT	Q10567	18.0666	24	HGPS	35.8221	9	17.7555
WT	Q9UKX5	84.6572	30	HGPS	85.8754	9	1.21823
WT	O43491	39.0166	31	HGPS	62.1811	9	23.1644
WT	Q9NZ01	23.2266	2	HGPS	43.7546	10	20.5281
WT	Q9NS69	51.5031	2	HGPS	46.7394	10	-4.7637
WT	Q9NR30	87.8387	2	HGPS	78.5531	10	-9.2856
WT	Q92616	10.6809	2	HGPS	39.7825	10	29.1016
WT	P29317	8.63876	2	HGPS	58.7348	10	50.0961
WT	Q96AQ6	45.9203	3	HGPS	59.0909	10	13.1706
WT	P26572	85.402	3	HGPS	67.7065	10	-17.6955
WT	P29692	24.2265	3	HGPS	26.9858	10	2.75926
WT	Q04917	18.1597	5	HGPS	38.5619	10	20.4022
WT	Q96N66	23.1324	6	HGPS	42.2977	10	19.1653
WT	Q6IS14	22.0135	6	HGPS	38.3037	10	16.2901
WT	P28288	31.9789	6	HGPS	34.4749	10	2.49593
WT	P59998	13.4372	6	HGPS	34.8096	10	21.3724
WT	Q96C36	75.5244	7	HGPS	54.0622	10	-21.4622
WT	Q16658	7.06267	7	HGPS	30.9974	10	23.9347
WT	P20340	37.4673	7	HGPS	51.8868	10	14.4195
WT	Q8IVL6	27.6007	8	HGPS	32.2608	10	4.66013
WT	Q04837	30.9557	8	HGPS	36.1391	10	5.18346
WT	P60842	29.6439	8	HGPS	43.9656	10	14.3217
WT	P52815	26.2221	9	HGPS	34.764	10	8.54191
WT	O75531	21.7603	10	HGPS	34.2526	10	12.4923
WT	O75915	31.5227	10	HGPS	44.5087	10	12.986
WT	O94905	32.669	10	HGPS	51.3047	10	18.6357
WT	P22392	24.0027	10	HGPS	38.559	10	14.5563
WT	Q9BVC6	25.7056	12	HGPS	28.8155	10	3.10997
WT	P10321	81.8271	12	HGPS	84.859	10	3.03188
WT	P15151	34.9086	12	HGPS	57.964	10	23.0554
WT	P61769	86.2008	12	HGPS	85.7578	10	-0.442943
WT	P15153	27.0802	13	HGPS	42.2756	10	15.1954
WT	Q16643	33.1082	13	HGPS	54.7971	10	21.6889
WT	O75489	28.7581	14	HGPS	42.6874	10	13.9293
WT	Q29960	77.2896	14	HGPS	85.6216	10	8.33201
WT	P41091	19.8688	14	HGPS	46.5119	10	26.6431
WT	Q58FF3	28.5085	15	HGPS	30.0647	10	1.55626
WT	Q14141	24.3171	16	HGPS	34.4429	10	10.1258
WT	P78371	20.8756	20	HGPS	39.6137	10	18.7381
WT	P17301	9.58833	27	HGPS	40.8572	10	31.2689
WT	P58107	23.5745	2	HGPS	40.7895	11	17.215
WT	Q9UNX3	20.9028	3	HGPS	40.9441	11	20.0413
WT	P62899	22.628	4	HGPS	37.6577	11	15.0297
WT	Q9Y3U8	22.6714	5	HGPS	41.2327	11	18.5613
WT	Q9HD45	54.6728	5	HGPS	41.0301	11	-13.6427
WT	Q9H4B7	12.4104	5	HGPS	25.5272	11	13.1168
WT	Q96I99	35.5893	5	HGPS	47.0723	11	11.483
WT	Q10588	30.4936	5	HGPS	38.7149	11	8.2213
WT	Q96L21	28.2055	6	HGPS	51.8356	11	23.6302
WT	Q8N766	40.3452	6	HGPS	63.1836	11	22.8383
WT	P07602	40.5339	6	HGPS	76.7511	11	36.2172
WT	P62491	45.2867	6	HGPS	53.2747	11	7.98807
WT	O60568	53.7833	7	HGPS	38.2103	11	-15.573
WT	Q9BS26	28.3607	7	HGPS	33.1385	11	4.7778
WT	P30533	51.0722	7	HGPS	58.1103	11	7.03805
WT	P62826	30.5879	7	HGPS	40.0184	11	9.43047
WT	P40429	23.2599	7	HGPS	40.1653	11	16.9054
WT	P09669	21.4292	8	HGPS	31.7677	11	10.3385
WT	P26641	33.9005	8	HGPS	22.6817	11	-11.2188
WT	A1L0T0	27.1682	9	HGPS	41.9782	11	14.81
WT	Q8TCT9	46.9041	10	HGPS	57.3708	11	10.4667
WT	Q15005	36.981	10	HGPS	39.0166	11	2.03568
WT	Q9H0C2	25.2345	11	HGPS	33.0055	11	7.771
WT	Q92928	37.6118	11	HGPS	49.3797	11	11.7679
WT	P10515	21.0143	11	HGPS	32.6802	11	11.6659
WT	Q16836	27.083	11	HGPS	32.8888	11	5.80576
WT	Q9Y281	21.0981	12	HGPS	39.8482	11	18.7501
WT	Q96JJ7	32.3043	12	HGPS	43.5453	11	11.241
WT	Q9BTV4	32.5807	13	HGPS	42.9403	11	10.3597
WT	P17844	76.8666	13	HGPS	78.8113	11	1.94475
WT	P62136	19.9601	13	HGPS	39.9279	11	19.9678
WT	Q93084	28.2659	14	HGPS	41.8782	11	13.6124
WT	O60664	10.3105	15	HGPS	36.9439	11	26.6334
WT	Q9UHG3	28.6385	19	HGPS	34.3505	11	5.71197
WT	Q08431	62.469	19	HGPS	68.6821	11	6.21313
WT	P30505	82.9065	19	HGPS	84.5686	11	1.66209
WT	P05534	75.5368	35	HGPS	80.7394	11	5.20255
WT	P49207	22.3272	2	HGPS	37.4473	12	15.1201
WT	P25398	17.7488	3	HGPS	32.4505	12	14.7017
WT	P42224	31.6003	3	HGPS	51.0883	12	19.488
WT	Q93050	32.0065	4	HGPS	51.2294	12	19.2229
WT	Q8WVM8	25.8538	4	HGPS	41.3026	12	15.4488
WT	P30041	23.9611	4	HGPS	35.6204	12	11.6593
WT	Q00765	44.6583	4	HGPS	47.559	12	2.90071
WT	Q16555	12.569	5	HGPS	45.3318	12	32.7628
WT	Q07666	45.6316	5	HGPS	47.5826	12	1.95104
WT	Q02543	17.2772	5	HGPS	37.464	12	20.1868
WT	P50402	19.8592	5	HGPS	29.1141	12	9.25491
WT	P52272	48.2213	5	HGPS	31.6655	12	-16.5557
WT	P83731	27.3025	6	HGPS	47.0324	12	19.73
WT	P30040	27.7659	8	HGPS	33.9123	12	6.14638
WT	P61513	26.8806	8	HGPS	47.701	12	20.8204
WT	Q9BVK6	31.4854	9	HGPS	35.3377	12	3.8523
WT	P11279	50.2201	9	HGPS	66.9321	12	16.712
WT	P13797	24.3503	9	HGPS	38.1912	12	13.8409
WT	Q9UJZ1	17.0426	10	HGPS	33.0067	12	15.9642
WT	O15145	20.1342	12	HGPS	46.8021	12	26.6679
WT	P17066	24.0939	12	HGPS	39.8447	12	15.7508
WT	Q16795	31.3353	13	HGPS	56.4059	12	25.0706
WT	Q15942	21.9893	13	HGPS	40.4634	12	18.4742
WT	Q99536	17.934	15	HGPS	36.5905	12	18.6565
WT	Q13418	39.8341	16	HGPS	55.7966	12	15.9624
WT	P30501	80.6622	16	HGPS	81.866	12	1.20386
WT	P08754	35.1377	17	HGPS	62.8021	12	27.6644
WT	P29279	85.3509	17	HGPS	75.4225	12	-9.92844
WT	P31937	31.6911	17	HGPS	33.4629	12	1.77174
WT	P34931	28.0552	18	HGPS	40.5744	12	12.5192
WT	P04222	80.4935	19	HGPS	82.9381	12	2.44457
WT	P29966	60.013	19	HGPS	81.2974	12	21.2844
WT	O75131	36.6334	20	HGPS	59.7726	12	23.1392
WT	Q29963	82.7435	20	HGPS	85.0612	12	2.3177
WT	P30512	74.8324	20	HGPS	77.4206	12	2.58825
WT	Q9UBI6	24.9446	21	HGPS	48.4902	12	23.5456
WT	P30508	80.6251	21	HGPS	85.0612	12	4.43611
WT	P61106	33.0202	21	HGPS	49.968	12	16.9478
WT	P16188	75.9257	24	HGPS	81.0042	12	5.07852
WT	Q99439	19.703	28	HGPS	28.0824	12	8.37932
WT	P16401	3.57886	29	HGPS	6.29177	12	2.71291
WT	P62851	18.7883	3	HGPS	33.6477	13	14.8594
WT	P80303	52.7266	4	HGPS	52.1981	13	-0.52855
WT	P62328	36.3144	5	HGPS	50.5565	13	14.2422
WT	P29803	28.7216	6	HGPS	35.5365	13	6.81497
WT	A6NHL2	13.1808	7	HGPS	26.9822	13	13.8014
WT	O00116	36.871	7	HGPS	41.0916	13	4.22064
WT	Q8NBX0	43.2613	8	HGPS	43.8016	13	0.540377
WT	Q15907	41.6225	9	HGPS	52.3857	13	10.7632
WT	P14854	40.0977	10	HGPS	52.9318	13	12.8341
WT	P51148	38.1351	10	HGPS	58.1912	13	20.0561
WT	P52943	19.229	11	HGPS	37.6264	13	18.3974
WT	Q15758	70.7918	12	HGPS	81.2004	13	10.4087
WT	P62987	57.2802	12	HGPS	62.5403	13	5.26012
WT	Q9H0U4	37.3294	13	HGPS	49.5498	13	12.2204
WT	Q15836	28.1986	13	HGPS	52.1942	13	23.9956
WT	P00558	13.5067	14	HGPS	31.1	13	17.5933
WT	P11234	27.9083	15	HGPS	59.4461	13	31.5378
WT	Q16695	7.78949	15	HGPS	8.31564	13	0.52615
WT	P50990	25.0658	16	HGPS	35.6624	13	10.5966
WT	P10606	34.2594	17	HGPS	47.4709	13	13.2115
WT	Q13492	49.4572	18	HGPS	75.7111	13	26.2539
WT	P46459	25.2392	20	HGPS	39.3711	13	14.1319
WT	P13746	75.8248	22	HGPS	79.7733	13	3.94855
WT	P30455	76.2472	25	HGPS	79.7733	13	3.5261
WT	P09525	23.6523	35	HGPS	40.1986	13	16.5463
WT	O94832	41.4522	38	HGPS	62.2226	13	20.7704
WT	O60506	19.1971	2	HGPS	43.0809	14	23.8838
WT	P18621	10.2306	2	HGPS	40.2688	14	30.0382
WT	Q10471	41.4734	2	HGPS	54.2141	14	12.7407
WT	Q9Y2X3	24.1224	3	HGPS	22.4642	14	-1.65817
WT	P07195	12.4092	3	HGPS	32.2743	14	19.8651
WT	P27144	41.3879	3	HGPS	46.2133	14	4.82537
WT	P28300	94.9382	3	HGPS	88.7201	14	-6.21808
WT	O43615	41.6963	4	HGPS	42.8287	14	1.13235
WT	P62280	15.2455	4	HGPS	32.129	14	16.8835
WT	Q8IVF2	41.1311	5	HGPS	73.3701	14	32.239
WT	O15260	22.5096	6	HGPS	33.4802	14	10.9706
WT	O60812	39.4556	6	HGPS	51.7719	14	12.3163
WT	Q9H9B4	17.7203	7	HGPS	30.2568	14	12.5366
WT	Q8TCJ2	39.0051	8	HGPS	38.7008	14	-0.304341
WT	P61619	55.4774	8	HGPS	56.0573	14	0.579926
WT	P17096	6.24562	9	HGPS	28.8211	14	22.5755
WT	Q15155	76.2452	9	HGPS	71.7542	14	-4.49103
WT	P07954	29.5673	10	HGPS	29.6341	14	0.0667809
WT	Q969V3	17.7993	11	HGPS	30.8273	14	13.028
WT	Q08043	26.463	11	HGPS	39.1904	14	12.7274
WT	P36542	23.5735	11	HGPS	30.6063	14	7.03284
WT	P41250	34.7333	11	HGPS	41.938	14	7.20466
WT	P13489	25.8482	12	HGPS	39.28	14	13.4318
WT	P13073	24.6675	13	HGPS	42.3057	14	17.6381
WT	P27348	15.9961	13	HGPS	34.6999	14	18.7038
WT	P51571	45.8221	13	HGPS	45.8968	14	0.0747108
WT	P08134	47.4607	14	HGPS	76.1901	14	28.7294
WT	P99999	17.1906	14	HGPS	32.6339	14	15.4434
WT	Q9UIJ7	35.9646	15	HGPS	45.3126	14	9.34798
WT	Q9Y305	33.208	16	HGPS	38.5055	14	5.29746
WT	Q8TED1	47.589	16	HGPS	57.475	14	9.88598
WT	Q86Y82	48.5161	16	HGPS	58.8789	14	10.3627
WT	Q96A08	9.59979	19	HGPS	18.9552	14	9.35546
WT	P30492	73.2933	20	HGPS	81.2957	14	8.00248
WT	P30459	75.4681	22	HGPS	76.9977	14	1.52963
WT	Q12884	64.6194	2	HGPS	73.2565	15	8.63706
WT	P62841	17.6252	3	HGPS	42.5982	15	24.973
WT	P05386	22.4474	5	HGPS	34.6044	15	12.157
WT	P62266	18.8813	5	HGPS	32.9433	15	14.062
WT	P61981	20.2176	5	HGPS	38.1511	15	17.9334
WT	P60866	47.8977	5	HGPS	39.3705	15	-8.52714
WT	P09211	16.5985	6	HGPS	30.4466	15	13.8482
WT	P11166	88.3761	6	HGPS	59.8405	15	-28.5357
WT	Q00839	45.8154	6	HGPS	52.5667	15	6.75128
WT	Q8WX93	37.3278	7	HGPS	58.7552	15	21.4275
WT	A6NKZ8	14.4592	9	HGPS	25.3747	15	10.9155
WT	Q9UH99	62.0145	9	HGPS	46.5696	15	-15.4449
WT	Q8TD47	14.9994	9	HGPS	31.6753	15	16.676
WT	Q9UHQ9	36.1792	10	HGPS	45.1532	15	8.97405
WT	Q16718	36.97	10	HGPS	47.0095	15	10.0396
WT	P17661	7.36896	11	HGPS	38.2388	15	30.8699
WT	P61019	47.9757	12	HGPS	56.4977	15	8.52194
WT	Q53EP0	80.8331	13	HGPS	80.6985	15	-0.134602
WT	P49821	41.365	13	HGPS	52.3964	15	11.0314
WT	O15173	37.0298	15	HGPS	39.7807	15	2.75095
WT	P07858	22.4443	17	HGPS	32.256	15	9.81166
WT	Q5JWF2	32.4675	21	HGPS	52.2806	15	19.8132
WT	P30048	32.734	25	HGPS	35.8738	15	3.13975
WT	P42765	30.4189	26	HGPS	33.5849	15	3.16607
WT	P08107	26.5935	31	HGPS	36.149	15	9.55548
WT	Q9Y3I0	68.6464	2	HGPS	39.061	16	-29.5853
WT	Q5T9A4	18.7046	2	HGPS	28.7448	16	10.0401
WT	P13647	4.61773	3	HGPS	16.2822	16	11.6645
WT	P05787	4.61773	3	HGPS	20.7678	16	16.15
WT	Q71UM5	35.227	3	HGPS	49.2115	16	13.9845
WT	Q9NYL4	14.5201	4	HGPS	28.5638	16	14.0437
WT	O00567	24.9287	5	HGPS	38.5986	16	13.67
WT	O95810	35.1681	5	HGPS	47.8656	16	12.6975
WT	O75955	21.6832	6	HGPS	42.682	16	20.9988
WT	Q12907	29.1285	7	HGPS	34.2512	16	5.12269
WT	P42766	25.0571	8	HGPS	38.151	16	13.0939
WT	P26599	28.1398	9	HGPS	40.5014	16	12.3616
WT	O75964	18.608	10	HGPS	34.6494	16	16.0413
WT	Q6NUK1	22.0545	10	HGPS	31.324	16	9.26949
WT	Q31612	80.2413	10	HGPS	79.4716	16	-0.769711
WT	Q31610	70.6824	10	HGPS	75.523	16	4.84057
WT	Q9NTJ5	27.6147	12	HGPS	34.842	16	7.22729
WT	P18859	14.8749	12	HGPS	28.4518	16	13.5769
WT	Q9Y4P3	35.4479	13	HGPS	47.8475	16	12.3996
WT	P62820	39.3422	14	HGPS	55.1559	16	15.8137
WT	P31946	20.6015	15	HGPS	41.6806	16	21.0791
WT	P30456	74.7764	17	HGPS	77.6556	16	2.87914
WT	P60953	33.8994	17	HGPS	52.9847	16	19.0853
WT	Q71UI9	27.1867	21	HGPS	30.1404	16	2.95378
WT	P04792	27.2528	22	HGPS	46.2315	16	18.9787
WT	P04216	23.5621	23	HGPS	44.7856	16	21.2235
WT	P10319	76.1142	28	HGPS	82.3404	16	6.22621
WT	P05204	30.7793	30	HGPS	39.8013	16	9.02203
WT	P02538	3.59028	4	HGPS	16.9732	17	13.3829
WT	O95292	37.7293	7	HGPS	42.1138	17	4.38445
WT	P46776	20.8	8	HGPS	35.4893	17	14.6894
WT	P62913	19.0031	9	HGPS	33.8778	17	14.8747
WT	Q969G5	22.0416	10	HGPS	43.5057	17	21.4641
WT	Q9NX63	18.6552	12	HGPS	30.6739	17	12.0187
WT	O95831	29.0705	12	HGPS	33.0102	17	3.93966
WT	Q9UGP8	70.3858	13	HGPS	61.8932	17	-8.49256
WT	P62888	23.6213	13	HGPS	36.1009	17	12.4796
WT	Q05639	19.1563	15	HGPS	39.9655	17	20.8091
WT	P30044	32.2655	15	HGPS	43.2912	17	11.0257
WT	P50993	46.0235	16	HGPS	64.9104	17	18.8869
WT	Q13162	30.4206	17	HGPS	35.185	17	4.76433
WT	P61586	48.0724	17	HGPS	78.3128	17	30.2403
WT	Q96AC1	36.0708	19	HGPS	39.9593	17	3.88847
WT	Q8NBS9	25.7878	19	HGPS	29.3159	17	3.52818
WT	P62834	29.4818	25	HGPS	47.0443	17	17.5625
WT	P21964	30.9919	29	HGPS	41.9509	17	10.959
WT	P01892	75.0182	37	HGPS	79.6791	17	4.66087
WT	Q96HC4	22.5708	2	HGPS	40.2937	18	17.7229
WT	P05362	44.9302	3	HGPS	69.0111	18	24.0809
WT	P61353	23.7775	10	HGPS	35.8523	18	12.0748
WT	Q9Y277	25.7822	12	HGPS	37.0518	18	11.2696
WT	A6NNZ2	14.6422	12	HGPS	25.2546	18	10.6124
WT	Q9NYU2	23.8037	13	HGPS	37.4861	18	13.6824
WT	P62910	21.7309	13	HGPS	38.4698	18	16.7389
WT	O75083	17.1013	16	HGPS	38.0423	18	20.941
WT	P30461	72.9926	16	HGPS	78.1176	18	5.12507
WT	P39656	23.7956	16	HGPS	31.9835	18	8.18793
WT	P31040	35.878	17	HGPS	51.8239	18	15.9459
WT	A6NIZ1	30.3349	22	HGPS	48.8535	18	18.5186
WT	P16190	74.5464	22	HGPS	77.0745	18	2.52809
WT	P18465	73.64	22	HGPS	81.4648	18	7.82477
WT	Q71DI3	5.47403	23	HGPS	7.54028	18	2.06625
WT	P01891	75.5643	26	HGPS	77.7141	18	2.14989
WT	Q14847	24.2583	26	HGPS	36.5242	18	12.2659
WT	Q16720	23.1912	28	HGPS	46.8813	18	23.69
WT	P30837	38.7924	47	HGPS	37.2999	18	-1.49253
WT	Q5JTV8	17.5586	6	HGPS	24.8858	19	7.32716
WT	P30050	16.5339	8	HGPS	30.8163	19	14.2824
WT	P62263	17.718	8	HGPS	31.0124	19	13.2944
WT	Q9Y6C9	32.8496	9	HGPS	38.6445	19	5.79493
WT	O95573	34.9909	9	HGPS	63.6757	19	28.6849
WT	Q6UB35	44.853	9	HGPS	47.3569	19	2.50386
WT	P62244	16.8759	12	HGPS	31.8044	19	14.9285
WT	Q15293	27.7091	16	HGPS	38.0385	19	10.3294
WT	P19367	28.7142	17	HGPS	39.7991	19	11.0849
WT	Q9Y2Q3	32.7066	18	HGPS	36.7693	19	4.06274
WT	Q29718	74.8131	18	HGPS	79.7643	19	4.95116
WT	P13637	44.6837	19	HGPS	61.0378	19	16.3541
WT	P20674	31.0374	21	HGPS	41.3896	19	10.3522
WT	P30495	72.678	21	HGPS	79.7643	19	7.08629
WT	Q9HAV0	30.1267	24	HGPS	47.3837	19	17.2571
WT	Q96CW1	28.3442	24	HGPS	41.0491	19	12.7048
WT	Q16698	35.6275	24	HGPS	34.6624	19	-0.965083
WT	P68431	6.03658	25	HGPS	7.39071	19	1.35413
WT	P11717	83.151	5	HGPS	81.2503	20	-1.90063
WT	P05091	56.7445	6	HGPS	51.3664	20	-5.37801
WT	P50552	24.7276	6	HGPS	43.6964	20	18.9688
WT	Q8NHW5	14.7207	8	HGPS	34.2825	20	19.5618
WT	Q6PIU2	12.9533	8	HGPS	27.3141	20	14.3608
WT	P50416	24.4128	8	HGPS	36.0359	20	11.6231
WT	P51572	30.2636	9	HGPS	50.5824	20	20.3187
WT	O94826	31.8811	13	HGPS	45.2507	20	13.3697
WT	P53007	29.9992	13	HGPS	41.7203	20	11.7211
WT	Q9Y4L1	30.3759	16	HGPS	34.2402	20	3.86432
WT	Q8IUE6	8.18579	16	HGPS	17.4939	20	9.30807
WT	P61604	26.3747	17	HGPS	31.1102	20	4.73543
WT	P11233	22.0984	18	HGPS	61.3067	20	39.2082
WT	P30485	75.1044	18	HGPS	78.5318	20	3.42745
WT	P36957	29.8415	18	HGPS	36.402	20	6.5605
WT	P07900	27.9829	19	HGPS	43.6528	20	15.6699
WT	Q14192	17.9493	19	HGPS	43.0715	20	25.1222
WT	P30479	74.8376	19	HGPS	78.8469	20	4.00926
WT	Q9NR12	31.4512	21	HGPS	40.4838	20	9.0326
WT	P07737	22.1058	21	HGPS	35.7198	20	13.6141
WT	P18463	75.0219	21	HGPS	79.9719	20	4.95
WT	P62158	18.7454	21	HGPS	36.0661	20	17.3207
WT	Q29940	73.1973	22	HGPS	79.9719	20	6.77461
WT	P62070	22.5305	22	HGPS	50.1798	20	27.6493
WT	P61224	29.5794	26	HGPS	48.9185	20	19.3391
WT	Q01814	23.5178	27	HGPS	47.7218	20	24.204
WT	P30490	75.5497	28	HGPS	78.6981	20	3.14835
WT	P31930	21.6197	28	HGPS	25.4491	20	3.82939
WT	P55290	32.0486	6	HGPS	53.14	21	21.0914
WT	P04181	90.6828	8	HGPS	85.8734	21	-4.80935
WT	P08559	26.9071	9	HGPS	33.6775	21	6.77033
WT	Q02818	78.6318	11	HGPS	72.7226	21	-5.90912
WT	P51149	51.8818	11	HGPS	68.0622	21	16.1804
WT	P22090	20.0145	12	HGPS	31.8429	21	11.8284
WT	P62829	21.3493	12	HGPS	35.4221	21	14.0729
WT	P07910	38.8549	13	HGPS	51.4489	21	12.594
WT	Q3ZCM7	13.693	14	HGPS	25.3255	21	11.6325
WT	P35232	24.0138	15	HGPS	31.4019	21	7.38812
WT	Q29836	74.7366	18	HGPS	79.2591	21	4.52254
WT	P49368	22.6215	18	HGPS	38.1317	21	15.5102
WT	P30084	32.0422	19	HGPS	36.2096	21	4.16735
WT	P61158	18.6163	19	HGPS	38.9405	21	20.3242
WT	O75367	16.7714	21	HGPS	39.3597	21	22.5883
WT	Q01518	23.8578	22	HGPS	39.6103	21	15.7525
WT	P08648	52.2182	23	HGPS	66.7493	21	14.5311
WT	P84243	5.47403	23	HGPS	11.6262	21	6.15214
WT	Q9BWM7	24.0226	26	HGPS	34.578	21	10.5554
WT	P16402	27.1844	28	HGPS	38.9477	21	11.7634
WT	P10316	75.4884	32	HGPS	78.0998	21	2.61143
WT	P62081	12.3351	5	HGPS	34.0455	22	21.7105
WT	P62269	27.8309	6	HGPS	35.367	22	7.5361
WT	P05387	17.2292	7	HGPS	37.1247	22	19.8955
WT	P46782	26.0799	7	HGPS	35.5822	22	9.50232
WT	P62750	21.3124	9	HGPS	38.0143	22	16.702
WT	P49755	37.3534	11	HGPS	34.9152	22	-2.43824
WT	Q969X5	21.4276	12	HGPS	33.8907	22	12.4632
WT	P37802	15.1307	14	HGPS	29.966	22	14.8354
WT	P01889	74.4516	16	HGPS	77.728	22	3.27646
WT	Q04826	75.0656	17	HGPS	78.1616	22	3.09609
WT	P38117	25.6778	17	HGPS	29.8827	22	4.20494
WT	P10301	31.3933	25	HGPS	54.8969	22	23.5036
WT	P16070	23.7318	25	HGPS	58.477	22	34.7452
WT	P80723	14.8448	25	HGPS	42.3586	22	27.5138
WT	P35613	35.2041	29	HGPS	60.4216	22	25.2175
WT	Q15233	43.0467	3	HGPS	61.079	23	18.0323
WT	Q6UVK1	43.2201	4	HGPS	53.2772	23	10.0571
WT	Q5JRX3	33.4925	5	HGPS	48.188	23	14.6955
WT	Q9NVI7	16.7592	7	HGPS	29.4732	23	12.714
WT	P05388	14.4215	9	HGPS	34.3092	23	19.8877
WT	P46778	15.106	9	HGPS	34.5686	23	19.4626
WT	Q9Y5M8	32.0279	11	HGPS	45.094	23	13.0662
WT	P62906	24.3744	14	HGPS	35.5101	23	11.1358
WT	Q9HDC9	24.6411	15	HGPS	34.7012	23	10.0601
WT	P35609	25.4108	16	HGPS	36.7562	23	11.3453
WT	P62258	21.4413	16	HGPS	37.1896	23	15.7483
WT	P03989	74.7572	17	HGPS	78.2825	23	3.52527
WT	P30450	74.5093	19	HGPS	77.881	23	3.37176
WT	P24752	32.0349	23	HGPS	34.142	23	2.10712
WT	P63010	19.2031	45	HGPS	36.5096	23	17.3065
WT	P48735	33.9056	58	HGPS	28.9965	23	-4.90904
WT	O75947	18.9799	11	HGPS	29.2206	24	10.2406
WT	P46781	15.8595	11	HGPS	30.09	24	14.2305
WT	Q15436	22.1536	12	HGPS	37.5809	24	15.4272
WT	Q9P0L0	33.8221	14	HGPS	40.7917	24	6.96966
WT	Q9Y696	33.5173	15	HGPS	58.0206	24	24.5033
WT	Q12797	43.2223	15	HGPS	49.9881	24	6.76576
WT	Q96QV6	8.91086	18	HGPS	17.919	24	9.00817
WT	P13667	27.9965	21	HGPS	31.2435	24	3.247
WT	P30453	74.5965	22	HGPS	78.1325	24	3.53599
WT	P24539	18.8171	25	HGPS	27.9493	24	9.13214
WT	Q99798	30.3697	28	HGPS	33.1832	24	2.81352
WT	P63000	26.1407	32	HGPS	45.8845	24	19.7439
WT	P35222	44.8263	41	HGPS	74.4665	24	29.6402
WT	O95202	19.8918	11	HGPS	31.3912	25	11.4994
WT	P09486	87.9815	12	HGPS	83.875	25	-4.10647
WT	Q70UQ0	19.335	13	HGPS	30.1195	25	10.7845
WT	P06733	12.0666	16	HGPS	31.8796	25	19.813
WT	P09110	37.8084	16	HGPS	34.3867	25	-3.42162
WT	P11177	29.4025	19	HGPS	32.5154	25	3.11287
WT	P35241	18.2344	22	HGPS	40.6636	25	22.4292
WT	P08238	28.5838	23	HGPS	41.8586	25	13.2748
WT	P28331	50.5744	29	HGPS	59.7335	25	9.15918
WT	O95782	21.5409	48	HGPS	40.3905	25	18.8496
WT	P26373	15.1881	6	HGPS	34.0388	26	18.8508
WT	P23396	18.3577	11	HGPS	38.5869	26	20.2292
WT	Q07020	20.3452	12	HGPS	33.8972	26	13.552
WT	P16104	7.94754	21	HGPS	16.5469	26	8.5994
WT	P13804	29.469	23	HGPS	33.4444	26	3.97534
WT	Q8WWI1	34.7934	27	HGPS	54.9421	26	20.1487
WT	P60903	24.0787	28	HGPS	48.7562	26	24.6776
WT	Q03252	11.5138	29	HGPS	23.1406	26	11.6268
WT	Q9UBG0	39.9709	32	HGPS	57.9719	26	18.0011
WT	Q8N257	8.11128	36	HGPS	17.192	26	9.0807
WT	P84098	26.2124	6	HGPS	44.123	27	17.9106
WT	P62753	12.7899	9	HGPS	29.7364	27	16.9465
WT	P46821	34.3674	12	HGPS	54.1173	27	19.7499
WT	P26006	31.6122	16	HGPS	64.5354	27	32.9232
WT	Q06830	19.9793	17	HGPS	35.702	27	15.7227
WT	P46977	24.127	19	HGPS	36.5209	27	12.3939
WT	Q7L7L0	9.58153	22	HGPS	18.6156	27	9.03408
WT	Q96D15	22.4339	23	HGPS	27.8121	27	5.37824
WT	P34897	41.1188	23	HGPS	41.3557	27	0.236884
WT	Q32P28	28.001	26	HGPS	29.7669	27	1.76597
WT	P31949	25.6042	27	HGPS	43.6099	27	18.0057
WT	Q15084	26.4167	29	HGPS	32.5535	27	6.13679
WT	P00338	15.9746	33	HGPS	32.3273	27	16.3527
WT	P27635	28.0788	10	HGPS	51.5112	28	23.4324
WT	P12110	87.9478	13	HGPS	78.6004	28	-9.34737
WT	P15880	17.1108	16	HGPS	33.1005	28	15.9897
WT	P62937	20.9555	19	HGPS	32.824	28	11.8685
WT	P63104	20.4287	21	HGPS	38.4201	28	17.9914
WT	Q99714	27.916	22	HGPS	31.6621	28	3.7461
WT	Q93077	9.58153	22	HGPS	18.3973	28	8.8158
WT	Q6FI13	8.85827	23	HGPS	17.8795	28	9.02125
WT	P20671	8.40972	25	HGPS	17.7849	28	9.37523
WT	P61313	30.0029	27	HGPS	39.3479	28	9.34499
WT	P54652	27.9822	27	HGPS	42.7755	28	14.7933
WT	P21796	24.878	29	HGPS	33.5223	28	8.64434
WT	P20700	7.29756	31	HGPS	9.80766	28	2.51011
WT	P22695	19.258	33	HGPS	26.0558	28	6.79783
WT	P06756	35.0573	53	HGPS	70.4272	28	35.3699
WT	P62277	16.0423	7	HGPS	31.9177	29	15.8753
WT	P08865	16.0369	10	HGPS	28.8161	29	12.7792
WT	P46777	20.4711	14	HGPS	32.1582	29	11.6871
WT	Q13724	20.3215	15	HGPS	29.9597	29	9.6382
WT	O75390	26.8787	21	HGPS	32.4181	29	5.53934
WT	Q96KK5	8.40972	25	HGPS	17.6028	29	9.19312
WT	Q96AY3	27.1678	26	HGPS	27.7792	29	0.611319
WT	P14314	20.9853	30	HGPS	30.1105	29	9.1252
WT	Q99623	27.0268	31	HGPS	30.1372	29	3.11042
WT	P33778	7.54716	40	HGPS	16.5858	29	9.03862
WT	P06899	7.32146	42	HGPS	17.0728	29	9.75139
WT	Q13740	41.2754	62	HGPS	73.4791	29	32.2038
WT	Q00341	41.9116	5	HGPS	56.2418	30	14.3301
WT	P17813	59.1468	17	HGPS	75.3894	30	16.2426
WT	P49448	31.6172	18	HGPS	36.1193	30	4.50206
WT	P17931	33.5777	21	HGPS	49.5081	30	15.9304
WT	P05997	92.1281	22	HGPS	86.2315	30	-5.89657
WT	Q53GQ0	28.1397	32	HGPS	40.8521	30	12.7124
WT	P39019	23.5439	8	HGPS	35.6331	31	12.0891
WT	P46779	21.771	9	HGPS	42.4014	31	20.6304
WT	P63244	28.8022	15	HGPS	49.0385	31	20.2363
WT	P36776	44.0336	17	HGPS	37.1378	31	-6.89579
WT	P23528	23.351	18	HGPS	41.5241	31	18.1731
WT	P09382	17.4175	24	HGPS	35.0899	31	17.6724
WT	Q16181	27.4696	39	HGPS	39.5382	31	12.0686
WT	Q7Z406	19.4962	50	HGPS	29.3508	31	9.85463
WT	P62917	27.1611	12	HGPS	38.4339	32	11.2728
WT	Q03135	20.7212	15	HGPS	48.1944	32	27.4732
WT	P21291	22.9124	21	HGPS	34.0135	32	11.1011
WT	Q6PEY2	14.5238	23	HGPS	27.621	32	13.0972
WT	Q9NY65	15.4916	24	HGPS	26.0913	32	10.5997
WT	P45880	28.1435	25	HGPS	37.2742	32	9.13066
WT	O15460	28.4441	30	HGPS	37.5949	32	9.15076
WT	Q15019	26.1752	32	HGPS	37.416	32	11.2408
WT	P62879	27.6775	36	HGPS	50.7546	32	23.0772
WT	P62873	29.0407	36	HGPS	56.3002	32	27.2595
WT	P0CG39	17.3902	61	HGPS	30.4504	32	13.0602
WT	P50914	17.4269	18	HGPS	34.3124	33	16.8854
WT	P55072	22.7751	20	HGPS	41.1573	33	18.3821
WT	P60660	51.4756	37	HGPS	54.7579	33	3.28233
WT	P06396	27.7607	38	HGPS	44.2877	33	16.527
WT	P11047	93.8047	13	HGPS	84.8352	34	-8.96948
WT	P54886	39.9	18	HGPS	43.1515	34	3.25153
WT	P48047	21.4592	28	HGPS	32.0699	34	10.6107
WT	Q00325	29.6814	31	HGPS	36.5631	34	6.8817
WT	Q16647	32.6935	36	HGPS	47.3928	34	14.6993
WT	P04899	27.4244	41	HGPS	56.5657	34	29.1412
WT	P57053	8.8321	43	HGPS	18.2866	34	9.45451
WT	P24844	62.4415	48	HGPS	66.7872	34	4.34568
WT	Q9UHB6	43.2397	58	HGPS	63.1427	34	19.9031
WT	Q99715	86.1739	295	HGPS	82.821	34	-3.35286
WT	P27816	38.7396	15	HGPS	45.1419	35	6.40226
WT	P23246	23.7887	19	HGPS	37.9156	35	14.1269
WT	P06753	26.0616	24	HGPS	41.8939	35	15.8324
WT	Q13423	30.3904	26	HGPS	38.8942	35	8.50371
WT	Q3SY69	42.7039	38	HGPS	46.3841	35	3.68022
WT	O60814	8.70062	44	HGPS	18.1943	35	9.49365
WT	P62807	8.53231	47	HGPS	17.7907	35	9.25838
WT	Q16822	44.4767	56	HGPS	42.6936	35	-1.78314
WT	P61247	17.9554	13	HGPS	32.6134	36	14.6581
WT	Q02218	40.9638	23	HGPS	44.9252	36	3.96139
WT	P62701	15.6943	27	HGPS	30.2713	36	14.5769
WT	Q9NZN4	50.6313	37	HGPS	68.5575	36	17.9261
WT	P13987	20.5665	43	HGPS	50.3536	36	29.7871
WT	Q6DD88	31.2118	45	HGPS	45.1415	36	13.9297
WT	P50995	32.3744	45	HGPS	44.9263	36	12.5519
WT	P19105	53.2087	47	HGPS	59.393	36	6.18424
WT	Q9Y6N5	29.5497	17	HGPS	39.1864	37	9.63666
WT	Q9UHD8	19.0491	25	HGPS	41.8921	37	22.8429
WT	P35221	72.4676	65	HGPS	85.7522	37	13.2847
WT	P51659	29.893	20	HGPS	34.4265	38	4.53348
WT	P22307	44.0633	31	HGPS	49.1347	38	5.07138
WT	P04844	24.6357	49	HGPS	33.9696	38	9.33391
WT	P20908	97.9193	14	HGPS	88.5959	39	-9.3234
WT	Q02878	18.5351	16	HGPS	36.6751	39	18.14
WT	O75396	30.4672	19	HGPS	36.6868	39	6.21965
WT	P49257	26.6801	23	HGPS	36.78	39	10.0999
WT	O60716	50.7364	43	HGPS	70.0635	39	19.3271
WT	P13639	27.9121	20	HGPS	42.3876	40	14.4756
WT	Q9BUF5	16.393	27	HGPS	25.6132	40	9.22013
WT	P18124	22.035	28	HGPS	33.1734	40	11.1383
WT	P12235	25.208	29	HGPS	31.7944	40	6.58647
WT	P02786	67.2942	17	HGPS	69.475	41	2.18073
WT	P04350	14.9351	28	HGPS	25.1996	41	10.2645
WT	Q9BYX7	17.2447	70	HGPS	30.0236	41	12.7789
WT	P42704	39.2431	16	HGPS	48.0054	42	8.7623
WT	Q13509	15.0338	25	HGPS	26.74	42	11.7062
WT	Q14204	16.8666	31	HGPS	36.3639	42	19.4973
WT	P0CG38	17.2488	69	HGPS	30.3521	42	13.1033
WT	P78527	17.7931	18	HGPS	37.2077	43	19.4146
WT	P62241	20.7767	21	HGPS	31.373	43	10.5963
WT	Q562R1	18.5922	45	HGPS	28.5815	43	9.98932
WT	Q9NVA2	24.2302	49	HGPS	36.8931	43	12.6629
WT	P07951	30.5747	45	HGPS	49.689	44	19.1144
WT	P55084	23.6615	49	HGPS	36.9852	44	13.3237
WT	P20020	25.0231	51	HGPS	51.6602	44	26.6371
WT	Q9BSJ8	32.8063	24	HGPS	43.806	46	10.9997
WT	Q13748	15.7591	35	HGPS	27.5479	46	11.7887
WT	P67936	24.0019	44	HGPS	42.7659	46	18.764
WT	P18206	24.3387	49	HGPS	38.8832	46	14.5445
WT	O94925	56.8305	60	HGPS	55.0848	46	-1.74571
WT	P68366	15.3363	35	HGPS	26.1484	47	10.8121
WT	Q9NQC3	31.2951	45	HGPS	49.668	47	18.3729
WT	Q13813	28.0538	14	HGPS	53.3218	48	25.268
WT	Q92896	74.9441	19	HGPS	65.1172	48	-9.82698
WT	P15311	18.3773	24	HGPS	43.8417	48	25.4644
WT	P05023	40.8644	45	HGPS	62.1654	48	21.301
WT	Q01995	33.2506	49	HGPS	49.3388	48	16.0882
WT	O00469	60.646	10	HGPS	50.3993	49	-10.2467
WT	P05141	23.715	35	HGPS	32.8457	49	9.13068
WT	O43852	39.1662	40	HGPS	40.8301	49	1.6639
WT	P12236	22.8384	41	HGPS	31.7359	49	8.89752
WT	P21589	12.74	53	HGPS	42.7629	49	30.0229
WT	P00387	27.292	60	HGPS	36.9652	49	9.67323
WT	P39023	16.4779	14	HGPS	32.629	50	16.1511
WT	Q02809	74.0876	22	HGPS	64.8232	50	-9.26437
WT	P12109	89.0321	23	HGPS	84.7372	50	-4.29485
WT	P62424	23.6811	35	HGPS	36.9122	50	13.2311
WT	Q9BVA1	16.5003	38	HGPS	27.841	50	11.3407
WT	A5A3E0	17.1477	79	HGPS	30.3448	50	13.1971
WT	P62805	3.43752	51	HGPS	6.47726	52	3.03974
WT	P49748	31.3261	58	HGPS	47.5303	52	16.2042
WT	Q14697	22.8789	62	HGPS	33.7238	52	10.8449
WT	Q6S8J3	17.0484	83	HGPS	30.4918	52	13.4434
WT	Q96AG4	20.6913	33	HGPS	34.1617	54	13.4704
WT	P49411	26.8313	41	HGPS	32.9496	54	6.11831
WT	P02461	91.8687	44	HGPS	86.2176	54	-5.65106
WT	P16615	28.8996	61	HGPS	43.0055	54	14.1059
WT	O43795	38.5524	48	HGPS	54.8115	55	16.2591
WT	P00367	33.9948	37	HGPS	36.9208	56	2.92602
WT	Q16891	17.2216	32	HGPS	33.0772	57	15.8556
WT	P68371	15.9147	34	HGPS	26.432	57	10.5174
WT	P23634	22.5311	94	HGPS	50.0529	57	27.5217
WT	Q01082	41.3747	10	HGPS	57.3637	58	15.989
WT	P04075	27.9139	46	HGPS	44.7349	58	16.821
WT	P27797	21.7343	52	HGPS	27.5408	58	5.80651
WT	P09493	29.5981	53	HGPS	48.5526	59	18.9544
WT	Q9ULV4	21.1466	73	HGPS	39.2006	59	18.054
WT	O00159	23.4901	87	HGPS	43.3063	59	19.8162
WT	Q71U36	15.3827	42	HGPS	27.4519	60	12.0692
WT	Q9BQE3	15.2599	43	HGPS	27.1322	61	11.8724
WT	P08758	19.5022	60	HGPS	36.9501	62	17.448
WT	P04406	14.9227	77	HGPS	32.8909	62	17.9682
WT	P35749	20.1502	81	HGPS	31.5358	62	11.3856
WT	P07437	16.2459	42	HGPS	27.9358	63	11.6899
WT	P46940	24.0613	58	HGPS	41.75	63	17.6888
WT	P15144	9.64788	107	HGPS	29.4408	63	19.793
WT	P12111	75.9668	13	HGPS	78.1073	64	2.14045
WT	P38646	44.9725	59	HGPS	45.3113	64	0.338854
WT	P68363	15.2668	45	HGPS	26.8342	65	11.5674
WT	Q7KZF4	29.1951	46	HGPS	42.1709	65	12.9758
WT	P23284	23.0218	66	HGPS	31.6111	65	8.58924
WT	P14618	15.4006	56	HGPS	36.5134	66	21.1129
WT	Q6NZI2	23.8093	40	HGPS	44.5874	67	20.7781
WT	Q5VTE0	15.8853	54	HGPS	38.537	67	22.6517
WT	P36578	22.2948	25	HGPS	34.0109	68	11.7161
WT	P40926	26.8246	55	HGPS	33.0861	68	6.26149
WT	P07996	86.8271	64	HGPS	78.3178	69	-8.5093
WT	Q9P2E9	38.2465	38	HGPS	52.9242	70	14.6777
WT	P10809	26.2859	45	HGPS	29.9171	70	3.6312
WT	P13674	29.4813	51	HGPS	36.6367	70	7.15542
WT	P05556	55.5169	82	HGPS	73.8272	70	18.3103
WT	O75369	18.1303	92	HGPS	41.1807	70	23.0504
WT	P21980	12.0886	27	HGPS	33.1495	71	21.061
WT	Q14764	22.7914	58	HGPS	45.9389	74	23.1475
WT	P40939	22.2809	73	HGPS	35.1017	74	12.8208
WT	Q00610	19.2705	92	HGPS	35.8937	74	16.6231
WT	P26038	18.0936	51	HGPS	40.2645	75	22.1708
WT	P11142	27.1747	60	HGPS	42.8712	76	15.6965
WT	P04083	21.7672	75	HGPS	43.3676	78	21.6005
WT	P27824	32.1344	51	HGPS	39.4111	81	7.27667
WT	P25705	18.942	66	HGPS	30.7975	82	11.8555
WT	Q14315	18.6215	115	HGPS	36.7311	83	18.1096
WT	P08195	49.0023	38	HGPS	54.8693	84	5.86699
WT	Q07954	86.5966	93	HGPS	79.931	84	-6.66558
WT	P04843	22.4947	85	HGPS	32.4694	94	9.97461
WT	P30101	25.0717	101	HGPS	31.4678	94	6.39609
WT	P63267	23.1558	150	HGPS	31.6756	98	8.51981
WT	O43707	21.5756	82	HGPS	35.9155	99	14.3399
WT	P06576	21.3813	97	HGPS	32.3074	99	10.9261
WT	P68133	21.8011	144	HGPS	31.1956	104	9.3945
WT	Q9Y490	26.6996	138	HGPS	46.563	105	19.8634
WT	P62736	23.9432	164	HGPS	31.5001	106	7.55688
WT	P68032	22.6949	170	HGPS	31.3035	108	8.60863
WT	P12814	20.3738	72	HGPS	34.8581	112	14.4843
WT	P07237	19.8233	109	HGPS	27.6316	120	7.80825
WT	P08670	8.11422	101	HGPS	34.0198	122	25.9055
WT	P08123	90.3293	140	HGPS	85.8556	122	-4.47376
WT	P14625	26.7418	130	HGPS	30.7674	126	4.02562
WT	P50454	40.1917	130	HGPS	36.9455	126	-3.24615
WT	P08133	23.1257	143	HGPS	36.0325	137	12.9068
WT	P63261	18.2734	185	HGPS	30.0418	143	11.7683
WT	Q05682	36.7849	133	HGPS	50.9907	146	14.2058
WT	A6NMY6	26.9051	160	HGPS	47.3408	160	20.4357
WT	P02452	93.419	191	HGPS	87.8312	168	-5.58781
WT	P11021	29.8676	135	HGPS	35.2552	173	5.38758
WT	Q07065	18.9807	132	HGPS	30.3843	192	11.4036
WT	P07355	26.8942	214	HGPS	47.4112	218	20.517
WT	P02545	17.2962	248	HGPS	32.2693	235	14.973
WT	P35580	22.2114	285	HGPS	31.241	251	9.02963
WT	P98160	65.9377	139	HGPS	44.6606	291	-21.2771
WT	Q9NZM1	21.068	315	HGPS	40.5117	306	19.4437
WT	Q09666	41.7022	502	HGPS	60.9226	329	19.2204
WT	P21333	22.1977	411	HGPS	35.5929	348	13.3951
WT	Q15149	23.7101	156	HGPS	42.4881	523	18.778
WT	P02751	59.5247	274	HGPS	48.621	544	-10.9037
WT	P35579	19.0455	697	HGPS	31.1566	629	12.1111

## Sheet: 4D label
Cell type	UniProt ID	%HEAVY	seq counts	Cell type	%HEAVY	seq counts	%shift
WT	Q9UBI6	39.9427	2	HGPS	75.4086	2	35.4659
WT	P60660	72.3924	2	HGPS	75.1394	2	2.74701
WT	O95182	87.6817	2	HGPS	34.1679	2	-53.5138
WT	P56134	29.6129	2	HGPS	47.9593	2	18.3465
WT	P62847	35.4325	2	HGPS	63.889	2	28.4565
WT	Q9GZT3	71.2561	2	HGPS	85.0424	2	13.7863
WT	O00299	41.4995	2	HGPS	77.3962	2	35.8967
WT	Q9UM00	93.3277	2	HGPS	90.1987	2	-3.12901
WT	P47755	37.2823	2	HGPS	67.7414	2	30.4591
WT	P17096	13.0778	2	HGPS	58.4133	2	45.3355
WT	P62244	56.5003	2	HGPS	52.7905	2	-3.70977
WT	P43307	51.9805	2	HGPS	66.6785	2	14.6979
WT	P52815	49.0065	2	HGPS	57.8032	2	8.79674
WT	Q969H8	39.2055	2	HGPS	52.6192	2	13.4137
WT	P27348	33.4553	2	HGPS	49.7923	2	16.337
WT	P29966	87.3972	2	HGPS	93.7611	2	6.3639
WT	P67812	39.5383	2	HGPS	76.7412	2	37.2029
WT	P29692	38.9466	2	HGPS	50.0246	2	11.078
WT	Q15005	57.8452	2	HGPS	65.6979	2	7.85273
WT	Q9H0U3	51.8866	2	HGPS	66.393	2	14.5064
WT	P61353	40.7841	2	HGPS	59.7337	2	18.9496
WT	O14773	36.1548	2	HGPS	40.8214	2	4.66653
WT	Q96DB5	71.2975	2	HGPS	74.1589	2	2.86135
WT	P52565	30.3669	2	HGPS	58.5965	2	28.2297
WT	Q8IZV5	89.1074	2	HGPS	87.025	2	-2.08244
WT	P51665	49.4091	2	HGPS	50.6918	2	1.28265
WT	Q9H0C2	38.9952	2	HGPS	53.2252	2	14.23
WT	P07205	28.4338	2	HGPS	69.0732	2	40.6394
WT	O43175	43.399	2	HGPS	55.1626	2	11.7637
WT	P16520	46.43	2	HGPS	77.0172	2	30.5872
WT	P17066	39.9907	2	HGPS	68.4605	2	28.4698
WT	Q99442	83.6901	2	HGPS	80.3421	2	-3.34802
WT	Q14118	63.1694	2	HGPS	95.1652	2	31.9958
WT	Q99832	38.823	2	HGPS	62.3191	2	23.4961
WT	Q9NSD9	31.7527	2	HGPS	43.5699	2	11.8172
WT	O95197	45.9166	2	HGPS	67.7898	2	21.8732
WT	Q9ULD0	47.2423	2	HGPS	70.7856	2	23.5433
WT	Q92626	72.6319	2	HGPS	82.8947	2	10.2628
WT	Q6IAA8	65.7694	3	HGPS	80.7899	2	15.0205
WT	P09382	29.348	3	HGPS	59.8946	2	30.5466
WT	P10301	49.4459	3	HGPS	75.6127	2	26.1668
WT	P47756	39.9344	3	HGPS	68.4634	2	28.529
WT	Q9NZJ7	58.6989	3	HGPS	68.1383	2	9.43944
WT	O15400	57.9682	3	HGPS	63.2179	2	5.24971
WT	Q9BR76	31.5712	3	HGPS	73.4307	2	41.8595
WT	Q8NEV1	60.5725	3	HGPS	79.7522	2	19.1797
WT	P17936	91.5134	3	HGPS	49.6235	2	-41.8899
WT	P29401	25.3086	3	HGPS	46.7865	2	21.4779
WT	P50402	25.4901	3	HGPS	44.4801	2	18.99
WT	P30479	62.8788	3	HGPS	90.8412	2	27.9624
WT	P30460	63.5112	3	HGPS	90.8412	2	27.33
WT	Q31612	88.4449	3	HGPS	90.5786	2	2.13366
WT	Q5SSJ5	46.8448	3	HGPS	64.6953	2	17.8504
WT	P00505	37.8667	3	HGPS	49.542	2	11.6753
WT	Q14192	51.6905	3	HGPS	82.6736	2	30.9831
WT	O60812	57.88	3	HGPS	74.3477	2	16.4677
WT	Q9H4B7	18.1749	3	HGPS	43.1757	2	25.0009
WT	P50993	62.526	3	HGPS	87.6514	2	25.1254
WT	P22413	6.7187	3	HGPS	79.4704	2	72.7517
WT	Q13563	57.7431	3	HGPS	58.4051	2	0.66196
WT	P13612	75.3879	3	HGPS	82.4616	2	7.07369
WT	Q9Y4G6	46.1751	3	HGPS	70.4797	2	24.3046
WT	Q29960	68.0109	4	HGPS	83.4782	2	15.4673
WT	P36542	33.5652	4	HGPS	47.6534	2	14.0883
WT	P98082	95.8829	4	HGPS	94.4549	2	-1.42798
WT	Q16658	14.0671	4	HGPS	57.9036	2	43.8365
WT	O95302	54.7588	4	HGPS	58.8095	2	4.05067
WT	P07951	58.3985	5	HGPS	87.2098	2	28.8113
WT	Q14699	56.1556	5	HGPS	83.2254	2	27.0698
WT	P30501	73.7164	5	HGPS	90.8412	2	17.1248
WT	Q95604	86.7418	5	HGPS	83.2156	2	-3.52619
WT	O43491	61.9702	5	HGPS	88.09	2	26.1198
WT	Q96RF0	52.087	5	HGPS	78.5846	2	26.4976
WT	P02458	92.2124	5	HGPS	87.6255	2	-4.58686
WT	P30490	75.1608	6	HGPS	90.8412	2	15.6803
WT	P01893	75.4303	6	HGPS	83.4782	2	8.04787
WT	P54289	45.9705	6	HGPS	71.2416	2	25.271
WT	O94875	61.224	6	HGPS	61.6804	2	0.456425
WT	Q9HBL0	84.9592	7	HGPS	88.9436	2	3.98445
WT	P30455	79.4709	8	HGPS	83.4782	2	4.00728
WT	Q7Z406	33.2105	8	HGPS	46.5624	2	13.3519
WT	P51571	64.0166	2	HGPS	72.3049	3	8.28835
WT	P82909	52.6021	2	HGPS	67.1054	3	14.5033
WT	P05387	39.9944	2	HGPS	64.6077	3	24.6133
WT	P62910	38.3445	2	HGPS	63.2323	3	24.8878
WT	P04899	46.8537	2	HGPS	72.806	3	25.9522
WT	P49207	35.532	2	HGPS	61.8212	3	26.2892
WT	O75323	48.3458	2	HGPS	52.4411	3	4.09531
WT	P30048	51.843	2	HGPS	59.3579	3	7.51494
WT	Q14165	50.2269	2	HGPS	58.2676	3	8.04071
WT	Q9Y6C9	42.593	2	HGPS	62.8619	3	20.269
WT	P62241	27.1628	2	HGPS	52.6845	3	25.5217
WT	P04040	84.2999	2	HGPS	60.478	3	-23.822
WT	P60891	23.549	2	HGPS	55.2931	3	31.7441
WT	P08574	27.4506	2	HGPS	43.1245	3	15.674
WT	Q9NR12	43.326	2	HGPS	61.1746	3	17.8486
WT	P30040	50.6618	2	HGPS	60.5736	3	9.91179
WT	Q8TC12	60.3203	2	HGPS	77.7618	3	17.4414
WT	P50281	95.7807	2	HGPS	91.9467	3	-3.83399
WT	P40261	36.1001	2	HGPS	64.0549	3	27.9548
WT	P50213	45.5693	2	HGPS	55.3166	3	9.7473
WT	O95202	21.1014	2	HGPS	54.1857	3	33.0844
WT	P61421	40.7271	2	HGPS	69.1751	3	28.448
WT	P09038	68.723	2	HGPS	86.7128	3	17.9898
WT	Q9Y617	53.2787	2	HGPS	69.373	3	16.0943
WT	Q9BWS9	72.5368	2	HGPS	82.5562	3	10.0193
WT	Q16851	56.0834	2	HGPS	73.1226	3	17.0392
WT	P17844	59.8099	2	HGPS	77.094	3	17.284
WT	Q14651	37.7737	2	HGPS	65.8837	3	28.1099
WT	Q14141	43.3835	2	HGPS	57.522	3	14.1385
WT	Q8TCT9	66.4253	2	HGPS	81.4132	3	14.9879
WT	Q92841	77.4992	2	HGPS	60.2153	3	-17.2838
WT	P35609	32.5466	2	HGPS	56.0066	3	23.46
WT	Q16832	81.806	2	HGPS	88.9933	3	7.1873
WT	Q6YHK3	47.8991	2	HGPS	80.4407	3	32.5416
WT	P62834	38.3032	3	HGPS	71.4561	3	33.1529
WT	Q71UI9	31.1392	3	HGPS	45.4268	3	14.2876
WT	Q99584	42.5724	3	HGPS	54.2931	3	11.7207
WT	P61769	96.2885	3	HGPS	94.3456	3	-1.94291
WT	O75340	44.8959	3	HGPS	74.1639	3	29.268
WT	Q8N0Y7	35.9088	3	HGPS	55.6991	3	19.7903
WT	P62906	41.403	3	HGPS	56.079	3	14.676
WT	O43852	63.1027	3	HGPS	51.0296	3	-12.0732
WT	P62136	35.9862	3	HGPS	60.7041	3	24.7179
WT	P07954	45.3417	3	HGPS	56.7547	3	11.413
WT	P55809	54.3111	3	HGPS	57.6966	3	3.38547
WT	O15143	26.2816	3	HGPS	65.8272	3	39.5456
WT	Q14240	64.0965	3	HGPS	83.7702	3	19.6737
WT	Q9HAV0	46.6015	3	HGPS	77.8696	3	31.2681
WT	Q9Y639	34.9461	3	HGPS	72.7089	3	37.7628
WT	P63000	38.9021	3	HGPS	78.0579	3	39.1558
WT	P08238	45.3163	3	HGPS	68.6333	3	23.317
WT	O75962	55.7281	3	HGPS	84.2977	3	28.5696
WT	Q9P0L0	64.1455	4	HGPS	70.7658	3	6.62029
WT	Q96A08	12.4611	4	HGPS	31.6372	3	19.1761
WT	P62070	36.5091	4	HGPS	75.6402	3	39.1311
WT	P15259	39.4093	4	HGPS	55.6991	3	16.2898
WT	P61247	46.1977	4	HGPS	56.08	3	9.88226
WT	P84095	36.297	4	HGPS	76.6396	3	40.3427
WT	P35613	58.9411	4	HGPS	83.7893	3	24.8482
WT	Q04826	69.9552	4	HGPS	85.9764	3	16.0212
WT	P10321	89.1297	4	HGPS	85.8013	3	-3.32844
WT	Q29718	69.858	4	HGPS	85.9764	3	16.1184
WT	P48643	37.0788	4	HGPS	43.0651	3	5.98631
WT	P13637	60.7919	4	HGPS	84.085	3	23.2931
WT	Q6WCQ1	57.4719	4	HGPS	77.5059	3	20.0339
WT	P17302	93.5976	4	HGPS	98.4409	3	4.8433
WT	P80723	26.3006	5	HGPS	72.9624	3	46.6618
WT	O95831	47.419	5	HGPS	52.1411	3	4.7221
WT	P16190	85.8335	5	HGPS	86.5423	3	0.708785
WT	Q6NXT2	4.3077	6	HGPS	39.647	3	35.3393
WT	P78371	30.6936	6	HGPS	69.5593	3	38.8657
WT	P30508	77.7765	7	HGPS	85.9764	3	8.19992
WT	P09619	90.7139	8	HGPS	92.7746	3	2.0607
WT	P04439	80.2731	9	HGPS	85.015	3	4.74186
WT	P30447	82.0947	10	HGPS	84.8742	3	2.77954
WT	P62861	34.5323	2	HGPS	66.2558	4	31.7234
WT	P30050	32.9925	2	HGPS	53.6606	4	20.6681
WT	P06733	31.5693	2	HGPS	54.6775	4	23.1082
WT	P61981	35.063	2	HGPS	55.0746	4	20.0116
WT	O15173	51.6037	2	HGPS	59.1681	4	7.56439
WT	P30042	50.531	2	HGPS	59.5565	4	9.0255
WT	P62750	38.235	2	HGPS	62.2963	4	24.0613
WT	Q14847	38.2368	2	HGPS	64.4372	4	26.2004
WT	O15145	35.9568	2	HGPS	64.079	4	28.1222
WT	P56556	74.9954	2	HGPS	91.6212	4	16.6257
WT	Q9BVC6	52.0094	2	HGPS	59.7987	4	7.78929
WT	P62841	32.7017	2	HGPS	59.1345	4	26.4328
WT	P62263	28.2892	2	HGPS	62.5013	4	34.212
WT	P30533	59.5201	2	HGPS	80.9639	4	21.4438
WT	Q9UGP8	91.296	2	HGPS	82.2079	4	-9.08818
WT	P17858	21.5178	2	HGPS	57.2383	4	35.7205
WT	Q96HC4	49.3764	2	HGPS	76.3329	4	26.9565
WT	O15269	78.435	2	HGPS	84.0661	4	5.63106
WT	Q9NR30	98.5309	2	HGPS	84.5874	4	-13.9435
WT	P35442	92.9054	2	HGPS	90.1894	4	-2.71605
WT	Q7L7L0	34.4943	3	HGPS	30.5358	4	-3.95848
WT	P31946	33.9794	3	HGPS	59.1503	4	25.1709
WT	P62158	36.2752	3	HGPS	63.939	4	27.6638
WT	P27105	66.8579	3	HGPS	86.8065	4	19.9486
WT	Q15417	38.4641	3	HGPS	71.6412	4	33.1771
WT	P51572	54.1255	3	HGPS	72.4664	4	18.3409
WT	Q92604	71.8857	3	HGPS	58.924	4	-12.9616
WT	P49821	58.1361	3	HGPS	79.3099	4	21.1738
WT	Q9Y4P3	62.3028	3	HGPS	63.051	4	0.748279
WT	Q9HDC9	51.7951	3	HGPS	57.8615	4	6.06644
WT	A6NNZ2	23.3993	3	HGPS	43.1975	4	19.7983
WT	O00461	86.9768	3	HGPS	69.8121	4	-17.1647
WT	Q9Y4F1	45.6773	3	HGPS	64.8613	4	19.184
WT	P20671	21.6118	4	HGPS	30.5358	4	8.92409
WT	P62829	29.8917	4	HGPS	57.9065	4	28.0148
WT	P20339	60.3292	4	HGPS	78.1878	4	17.8586
WT	P15531	41.6857	4	HGPS	62.8668	4	21.1811
WT	P62937	34.0809	4	HGPS	49.4698	4	15.389
WT	P07910	57.8303	4	HGPS	72.9575	4	15.1272
WT	P30084	46.2637	4	HGPS	52.6754	4	6.41172
WT	P13073	47.2506	4	HGPS	63.8961	4	16.6456
WT	O00264	44.1656	4	HGPS	58.2133	4	14.0477
WT	Q9UHG3	32.0008	4	HGPS	49.4025	4	17.4016
WT	O15144	26.0979	4	HGPS	64.6298	4	38.5319
WT	P61619	70.0993	4	HGPS	83.5857	4	13.4864
WT	Q8TD47	23.2913	5	HGPS	52.2176	4	28.9263
WT	P17987	30.4555	5	HGPS	56.1919	4	25.7364
WT	Q8N257	11.732	6	HGPS	29.7984	4	18.0664
WT	P18669	37.8694	6	HGPS	55.2334	4	17.364
WT	P16188	76.3296	7	HGPS	85.6778	4	9.34819
WT	P30459	88.4098	7	HGPS	83.9684	4	-4.44131
WT	Q9NVI7	32.5437	7	HGPS	49.8947	4	17.3511
WT	P13746	77.9927	8	HGPS	87.2907	4	9.29792
WT	P01892	90.7415	12	HGPS	88.1542	4	-2.58722
WT	P20700	4.0343	12	HGPS	19.9246	4	15.8903
WT	P20674	46.6346	2	HGPS	67.8583	5	21.2237
WT	Q15907	76.843	2	HGPS	72.0944	5	-4.74864
WT	P38117	39.9809	2	HGPS	56.6555	5	16.6746
WT	Q9UJZ1	36.8332	2	HGPS	56.9284	5	20.0953
WT	Q13418	62.3391	2	HGPS	77.9745	5	15.6354
WT	Q96D15	39.1769	2	HGPS	52.7096	5	13.5326
WT	Q96C36	93.8036	2	HGPS	84.927	5	-8.87667
WT	P07900	37.4779	2	HGPS	71.1749	5	33.697
WT	P35052	79.5628	2	HGPS	94.5523	5	14.9895
WT	P50991	38.0043	2	HGPS	51.7603	5	13.7561
WT	Q58FF3	46.1098	2	HGPS	52.9695	5	6.85968
WT	O00116	71.7125	2	HGPS	52.5982	5	-19.1143
WT	P26572	90.4877	2	HGPS	81.3281	5	-9.15967
WT	P53992	73.8741	2	HGPS	73.0628	5	-0.811373
WT	Q93050	63.0503	2	HGPS	74.7034	5	11.6531
WT	Q6NUK1	40.9621	2	HGPS	51.5716	5	10.6094
WT	O94979	60.6338	2	HGPS	80.7008	5	20.067
WT	P49368	36.6465	3	HGPS	61.7154	5	25.0689
WT	P00558	27.5893	3	HGPS	55.7873	5	28.1979
WT	Q02818	91.2041	3	HGPS	90.3547	5	-0.849374
WT	P34931	39.1608	3	HGPS	68.7999	5	29.6391
WT	P41091	36.6834	3	HGPS	69.6369	5	32.9535
WT	P09622	57.7214	3	HGPS	68.6535	5	10.9321
WT	Q5JTV8	39.1038	3	HGPS	47.9435	5	8.83967
WT	P10606	49.8405	3	HGPS	72.115	5	22.2746
WT	P07339	58.438	3	HGPS	65.9729	5	7.53494
WT	P38606	33.2478	3	HGPS	77.137	5	43.8892
WT	O94973	41.2525	3	HGPS	68.0504	5	26.7979
WT	Q8WX93	61.6522	3	HGPS	86.5807	5	24.9285
WT	Q6UB35	68.9794	3	HGPS	73.6287	5	4.6493
WT	P99999	34.6086	4	HGPS	52.5646	5	17.956
WT	P61020	59.1973	4	HGPS	80.4031	5	21.2057
WT	O15126	66.8434	4	HGPS	81.6403	5	14.7969
WT	O75947	32.9006	4	HGPS	52.5558	5	19.6552
WT	Q9Y2Q3	51.6025	4	HGPS	59.4323	5	7.82977
WT	P30044	50.2111	4	HGPS	63.1568	5	12.9457
WT	Q16698	47.8362	4	HGPS	56.972	5	9.13582
WT	Q8TED1	60.4782	4	HGPS	79.1236	5	18.6454
WT	P53597	52.3915	4	HGPS	60.2594	5	7.86786
WT	P61160	36.707	4	HGPS	62.7181	5	26.0111
WT	P36957	45.9794	4	HGPS	59.2768	5	13.2974
WT	P30038	46.8876	4	HGPS	53.341	5	6.45337
WT	A0FGR8	60.0653	4	HGPS	70.7864	5	10.7211
WT	Q96JJ7	41.4691	4	HGPS	57.4905	5	16.0215
WT	Q8WUM4	47.3424	4	HGPS	70.0594	5	22.7169
WT	Q9NSE4	61.1596	4	HGPS	61.2759	5	0.116237
WT	P84098	53.1199	5	HGPS	71.4787	5	18.3588
WT	P04216	40.6296	5	HGPS	74.1833	5	33.5537
WT	Q9Y277	47.3169	5	HGPS	58.6623	5	11.3454
WT	P53007	46.0207	5	HGPS	60.2196	5	14.199
WT	P15151	47.3718	5	HGPS	81.2096	5	33.8379
WT	P16615	50.1179	5	HGPS	70.7953	5	20.6775
WT	P11234	41.6966	6	HGPS	83.0682	5	41.3716
WT	P16401	7.16443	6	HGPS	8.96563	5	1.8012
WT	P16070	43.1508	6	HGPS	78.5714	5	35.4206
WT	P23527	11.8459	7	HGPS	28.2598	5	16.4139
WT	Q6PEY2	21.7375	7	HGPS	50.073	5	28.3355
WT	P01891	87.7858	7	HGPS	88.9278	5	1.14198
WT	P58876	13.1666	8	HGPS	28.2598	5	15.0932
WT	P57053	13.1666	8	HGPS	28.2598	5	15.0932
WT	Q9UKX5	80.661	14	HGPS	90.5388	5	9.87785
WT	P61106	51.0396	2	HGPS	78.7627	6	27.7231
WT	Q99714	43.0285	2	HGPS	50.5462	6	7.51772
WT	Q13162	42.1346	2	HGPS	63.9531	6	21.8186
WT	P39019	37.5982	2	HGPS	57.7993	6	20.201
WT	P62266	29.9451	2	HGPS	54.8968	6	24.9518
WT	Q03135	34.5955	2	HGPS	68.1149	6	33.5194
WT	Q02543	32.2402	2	HGPS	59.8491	6	27.6089
WT	P61978	67.9331	2	HGPS	77.7112	6	9.77807
WT	P15880	33.1327	2	HGPS	54.8145	6	21.6819
WT	Q14254	49.8904	2	HGPS	74.1752	6	24.2847
WT	P46781	26.8547	2	HGPS	54.1609	6	27.3062
WT	P04062	61.9409	2	HGPS	69.9304	6	7.98943
WT	P61604	46.9084	3	HGPS	54.7848	6	7.87643
WT	P62820	54.5579	3	HGPS	75.7112	6	21.1533
WT	Q86Y82	70.5378	3	HGPS	80.3564	6	9.81866
WT	Q9H0U4	53.6813	3	HGPS	72.8211	6	19.1398
WT	O75489	50.6589	3	HGPS	76.0696	6	25.4107
WT	P46778	30.0037	3	HGPS	57.7262	6	27.7225
WT	P08559	37.9015	3	HGPS	54.9055	6	17.004
WT	P22087	25.1095	3	HGPS	34.1598	6	9.05027
WT	P49448	56.8299	3	HGPS	59.712	6	2.8821
WT	P63244	45.105	3	HGPS	71.5897	6	26.4848
WT	P19367	38.9226	3	HGPS	58.7364	6	19.8139
WT	Q9NZN3	22.9409	3	HGPS	70.2313	6	47.2904
WT	P08648	72.9983	3	HGPS	70.4526	6	-2.54575
WT	Q7L576	33.0153	3	HGPS	75.6734	6	42.6582
WT	P63104	34.6188	4	HGPS	58.0536	6	23.4348
WT	P51148	60.2843	4	HGPS	81.6569	6	21.3726
WT	Q15019	41.1135	4	HGPS	59.24	6	18.1265
WT	P46779	45.57	4	HGPS	63.5691	6	17.9991
WT	Q05639	33.5986	4	HGPS	54.2943	6	20.6957
WT	P05091	87.1398	4	HGPS	77.8866	6	-9.25319
WT	P50995	47.438	4	HGPS	64.4399	6	17.0019
WT	O95810	63.9945	4	HGPS	72.2121	6	8.21762
WT	P17813	77.8861	4	HGPS	88.7968	6	10.9107
WT	Q9UBG0	63.4608	4	HGPS	80.2998	6	16.8391
WT	O15031	75.912	4	HGPS	93.1447	6	17.2327
WT	P53675	27.1783	4	HGPS	56.5037	6	29.3254
WT	P31949	38.9793	5	HGPS	66.7986	6	27.8192
WT	O75964	30.6989	5	HGPS	50.5556	6	19.8567
WT	Q02978	47.2866	5	HGPS	51.9248	6	4.63816
WT	P60174	31.6772	5	HGPS	57.1657	6	25.4885
WT	P42765	54.5584	5	HGPS	51.9231	6	-2.63527
WT	P12110	76.6572	5	HGPS	92.8945	6	16.2374
WT	O60716	72.459	5	HGPS	85.0291	6	12.5701
WT	Q8WWI1	62.9527	5	HGPS	76.1011	6	13.1484
WT	P51149	71.3736	6	HGPS	81.1289	6	9.75537
WT	P07737	33.3123	6	HGPS	65.6821	6	32.3699
WT	P31937	43.4598	6	HGPS	48.1584	6	4.6986
WT	P22090	31.5897	6	HGPS	55.399	6	23.8093
WT	P08107	43.7191	6	HGPS	67.8342	6	24.1152
WT	P62879	45.1007	6	HGPS	76.2805	6	31.1799
WT	Q16181	43.4774	7	HGPS	64.2454	6	20.768
WT	Q01814	39.0522	7	HGPS	71.8044	6	32.7522
WT	P30837	59.7062	8	HGPS	54.0379	6	-5.66833
WT	Q16720	38.8274	8	HGPS	71.8044	6	32.977
WT	P10316	90.0346	11	HGPS	89.1372	6	-0.897442
WT	Q8IUE6	15.8396	2	HGPS	28.8555	7	13.0159
WT	Q9Y5M8	59.4654	2	HGPS	64.0203	7	4.55487
WT	Q15293	42.4057	2	HGPS	61.716	7	19.3104
WT	Q53GQ0	52.836	2	HGPS	66.9966	7	14.1606
WT	Q32P28	55.288	2	HGPS	53.9619	7	-1.32602
WT	Q96AC1	53.3286	2	HGPS	64.1393	7	10.8108
WT	O60568	74.1244	2	HGPS	69.7506	7	-4.3738
WT	P50416	38.4869	2	HGPS	59.1939	7	20.707
WT	Q9UP95	69.8505	2	HGPS	80.6519	7	10.8014
WT	P61019	70.9161	3	HGPS	80.8711	7	9.95494
WT	Q96FQ6	47.5018	3	HGPS	77.289	7	29.7872
WT	O75367	31.6147	3	HGPS	48.3637	7	16.7491
WT	O60361	44.559	3	HGPS	63.7641	7	19.2051
WT	Q9Y6C2	58.9797	3	HGPS	49.9257	7	-9.05403
WT	P26599	45.327	3	HGPS	61.8496	7	16.5227
WT	P55290	48.922	3	HGPS	67.9293	7	19.0073
WT	O94826	54.9533	3	HGPS	72.2528	7	17.2994
WT	Q01518	38.0034	3	HGPS	63.5073	7	25.5039
WT	Q6PIU2	26.6152	3	HGPS	52.7502	7	26.135
WT	P13797	40.5482	3	HGPS	66.2078	7	25.6596
WT	O75396	48.3903	4	HGPS	59.8043	7	11.414
WT	Q9UIJ7	57.3778	4	HGPS	64.4207	7	7.04291
WT	P46777	28.6986	4	HGPS	56.1011	7	27.4025
WT	P54652	35.1105	4	HGPS	73.1599	7	38.0494
WT	O75131	55.8584	4	HGPS	82.2158	7	26.3574
WT	Q8IVF2	57.2936	4	HGPS	90.7227	7	33.4291
WT	Q969G5	29.8836	5	HGPS	76.4249	7	46.5413
WT	Q9UHD8	38.9197	5	HGPS	68.2888	7	29.3691
WT	Q06830	33.5155	6	HGPS	62.5198	7	29.0043
WT	P11177	51.5629	6	HGPS	58.2219	7	6.65901
WT	P09525	39.9033	6	HGPS	67.5096	7	27.6063
WT	P62917	38.0337	6	HGPS	68.7218	7	30.6881
WT	P24752	50.479	6	HGPS	53.0991	7	2.62007
WT	Q03252	11.5663	6	HGPS	28.9463	7	17.38
WT	Q99536	28.4525	7	HGPS	63.0798	7	34.6272
WT	P14314	40.2199	7	HGPS	58.4313	7	18.2114
WT	P37802	29.8354	8	HGPS	51.3616	7	21.5262
WT	Q6NZI2	46.6786	8	HGPS	70.1986	7	23.52
WT	P00338	42.5807	8	HGPS	55.7145	7	13.1338
WT	Q08431	74.4797	10	HGPS	87.1369	7	12.6572
WT	P35749	33.3911	11	HGPS	51.4646	7	18.0734
WT	Q8NFQ8	92.8799	2	HGPS	85.5237	8	-7.35612
WT	Q16795	55.3878	2	HGPS	75.9902	8	20.6025
WT	Q969V3	34.5641	2	HGPS	53.9939	8	19.4297
WT	Q9UIQ6	62.0186	2	HGPS	78.4367	8	16.4182
WT	Q8N766	62.3457	2	HGPS	76.6767	8	14.331
WT	Q96QV6	15.8072	3	HGPS	28.7792	8	12.9719
WT	P16104	15.8072	3	HGPS	28.7792	8	12.9719
WT	P35232	38.201	3	HGPS	53.5634	8	15.3624
WT	P50148	36.302	3	HGPS	70.6598	8	34.3578
WT	P29992	47.3815	3	HGPS	72.4754	8	25.0939
WT	Q70UQ0	30.8966	3	HGPS	54.3029	8	23.4063
WT	Q15233	74.7124	3	HGPS	76.9383	8	2.22585
WT	P49755	57.9468	4	HGPS	52.8192	8	-5.12761
WT	P08865	25.7822	4	HGPS	50.6982	8	24.916
WT	P27797	43.0646	4	HGPS	53.2389	8	10.1743
WT	P13804	48.827	4	HGPS	55.2665	8	6.43943
WT	P39656	36.6686	4	HGPS	53.2151	8	16.5465
WT	Q9Y305	51.53	4	HGPS	56.5233	8	4.99332
WT	Q8NBX0	57.4619	4	HGPS	66.5803	8	9.11846
WT	Q9BYX7	30.2651	4	HGPS	50.0809	8	19.8158
WT	Q96AY3	43.6344	4	HGPS	56.0333	8	12.3988
WT	Q9NTJ5	42.9431	4	HGPS	60.1083	8	17.1652
WT	P22392	41.0583	5	HGPS	63.415	8	22.3568
WT	Q96AG4	39.6806	5	HGPS	56.4591	8	16.7785
WT	O60664	25.4356	5	HGPS	63.9732	8	38.5376
WT	O75083	28.8332	5	HGPS	55.489	8	26.6557
WT	P0CG39	30.7199	5	HGPS	50.3386	8	19.6187
WT	P40227	33.6977	7	HGPS	64.8802	8	31.1825
WT	P12235	44.0576	7	HGPS	55.263	8	11.2055
WT	Q99798	47.0054	7	HGPS	51.3215	8	4.31617
WT	Q9NY65	18.6179	8	HGPS	47.5343	8	28.9164
WT	P35241	38.2146	8	HGPS	65.0472	8	26.8326
WT	Q13740	64.569	8	HGPS	84.9145	8	20.3455
WT	P04083	37.6044	9	HGPS	67.83	8	30.2256
WT	P05141	43.2464	9	HGPS	53.4607	8	10.2143
WT	P14618	25.9467	10	HGPS	60.3498	8	34.4031
WT	P05997	91.9533	12	HGPS	88.7555	8	-3.19781
WT	P02461	93.7839	24	HGPS	91.5623	8	-2.2216
WT	Q07020	31.5215	2	HGPS	60.7085	9	29.187
WT	O43854	75.0232	2	HGPS	83.2054	9	8.18223
WT	Q5JRX3	43.913	2	HGPS	77.3492	9	33.4362
WT	O15523	59.4148	2	HGPS	82.9754	9	23.5606
WT	Q9UHQ9	53.6524	3	HGPS	65.4428	9	11.7903
WT	P46459	47.7062	3	HGPS	66.3651	9	18.6588
WT	P19105	73.0782	4	HGPS	77.4565	9	4.3783
WT	Q9BWM7	43.1104	4	HGPS	49.4748	9	6.36445
WT	P61313	47.5099	4	HGPS	63.357	9	15.8471
WT	P49411	42.3514	4	HGPS	53.3796	9	11.0283
WT	P39023	30.0167	4	HGPS	55.3594	9	25.3427
WT	Q53EP0	85.1079	4	HGPS	84.3719	9	-0.736038
WT	Q562R1	24.1516	5	HGPS	53.06	9	28.9083
WT	Q969X5	38.9433	5	HGPS	58.4475	9	19.5041
WT	P17931	57.064	5	HGPS	75.5313	9	18.4673
WT	P60842	53.5788	5	HGPS	73.9586	9	20.3798
WT	Q96CW1	44.2453	5	HGPS	64.6445	9	20.3992
WT	Q15084	42.1444	6	HGPS	62.0583	9	19.9139
WT	P23246	57.458	6	HGPS	65.8391	9	8.38114
WT	P45880	45.4171	7	HGPS	60.3183	9	14.9012
WT	P17301	17.6205	7	HGPS	70.7914	9	53.1709
WT	Q6S8J3	30.5665	7	HGPS	50.1507	9	19.5842
WT	P0CG38	30.5665	7	HGPS	50.1507	9	19.5842
WT	P48735	55.1242	9	HGPS	47.3453	9	-7.77892
WT	Q99715	90.9312	96	HGPS	92.5256	9	1.59441
WT	P26373	33.8583	2	HGPS	61.6473	10	27.789
WT	Q96A33	57.0139	2	HGPS	68.9979	10	11.984
WT	Q96TA1	48.8945	2	HGPS	86.4249	10	37.5303
WT	Q15942	41.1718	3	HGPS	65.2695	10	24.0978
WT	O00571	69.1948	3	HGPS	86.4852	10	17.2904
WT	P24844	74.1589	4	HGPS	79.5143	10	5.3554
WT	Q16647	55.7918	5	HGPS	71.0127	10	15.2209
WT	Q13492	67.0195	5	HGPS	82.2453	10	15.2258
WT	P31040	59.5207	5	HGPS	59.5268	10	0.00605357
WT	P48047	33.6571	6	HGPS	49.9909	10	16.3339
WT	Q9H4M9	31.9823	6	HGPS	71.9188	10	39.9365
WT	Q10567	30.8197	7	HGPS	57.9644	10	27.1447
WT	P00387	46.7451	8	HGPS	61.5651	10	14.82
WT	P62701	30.6947	8	HGPS	52.1834	10	21.4888
WT	Q00325	47.2546	8	HGPS	60.6976	10	13.443
WT	P11233	38.1234	9	HGPS	78.865	10	40.7415
WT	P62424	35.7786	9	HGPS	62.7966	10	27.018
WT	Q13748	21.7371	11	HGPS	48.7847	10	27.0476
WT	P46939	52.585	18	HGPS	80.0038	10	27.4187
WT	P23381	58.8148	2	HGPS	71.2885	11	12.4738
WT	P21980	18.7588	3	HGPS	54.6086	11	35.8498
WT	P41250	52.448	3	HGPS	59.3546	11	6.90666
WT	P13639	34.8774	3	HGPS	65.8972	11	31.0198
WT	P46821	62.4363	3	HGPS	79.4807	11	17.0444
WT	Q9BTV4	38.2321	4	HGPS	62.2494	11	24.0173
WT	O15460	49.9903	4	HGPS	60.6687	11	10.6784
WT	O95782	41.7151	4	HGPS	69.3019	11	27.5868
WT	Q12797	74.6178	4	HGPS	76.5725	11	1.95464
WT	Q99623	31.9307	5	HGPS	50.8319	11	18.9012
WT	P49257	39.5152	5	HGPS	53.6646	11	14.1494
WT	P13667	37.1065	5	HGPS	51.7517	11	14.6452
WT	Q13509	23.6493	5	HGPS	42.0253	11	18.376
WT	P24539	33.0585	5	HGPS	49.3783	11	16.3197
WT	P51659	53.0616	5	HGPS	64.6964	11	11.6349
WT	P36776	60.1482	5	HGPS	59.3419	11	-0.806322
WT	P04792	43.9025	6	HGPS	61.8086	11	17.9061
WT	P04181	93.8833	6	HGPS	92.296	11	-1.5873
WT	P22307	72.0956	6	HGPS	73.4395	11	1.34392
WT	P06756	54.4701	6	HGPS	82.8508	11	28.3807
WT	P21796	41.4448	7	HGPS	61.2741	11	19.8293
WT	P35222	63.0056	7	HGPS	84.2763	11	21.2707
WT	P55072	48.6782	7	HGPS	71.6766	11	22.9984
WT	P12236	43.7255	10	HGPS	53.0712	11	9.34565
WT	Q01995	52.007	11	HGPS	71.5809	11	19.5739
WT	Q71U36	21.7371	11	HGPS	48.3831	11	26.646
WT	P22695	28.6496	11	HGPS	42.8456	11	14.1961
WT	P68366	19.4518	11	HGPS	48.3831	11	28.9313
WT	Q9BQE3	19.9257	12	HGPS	48.3831	11	28.4574
WT	P20020	45.5843	12	HGPS	75.8729	11	30.2887
WT	Q9H9B4	35.9099	3	HGPS	52.4732	12	16.5632
WT	Q02878	35.2999	4	HGPS	57.7616	12	22.4617
WT	P26006	52.7845	4	HGPS	83.8295	12	31.045
WT	Q6DD88	49.6202	6	HGPS	68.4215	12	18.8013
WT	P00367	53.3483	6	HGPS	59.1675	12	5.8192
WT	P20908	90.5465	7	HGPS	88.4595	12	-2.08706
WT	P49748	53.4629	8	HGPS	69.7711	12	16.3081
WT	P05023	61.9882	9	HGPS	79.6789	12	17.6906
WT	P62805	5.87709	15	HGPS	11.7559	12	5.87883
WT	P27824	54.622	2	HGPS	61.2527	13	6.63067
WT	P27816	63.371	3	HGPS	73.5966	13	10.2256
WT	Q9Y4L1	55.3739	4	HGPS	51.3153	13	-4.05855
WT	P36578	36.1363	5	HGPS	56.3147	13	20.1784
WT	O94832	59.5127	5	HGPS	83.256	13	23.7434
WT	P28331	64.6508	6	HGPS	79.7825	13	15.1318
WT	P04350	23.1511	7	HGPS	45.8386	13	22.6875
WT	P18124	37.4033	8	HGPS	57.4667	13	20.0634
WT	Q9UHB6	67.8842	8	HGPS	81.7741	13	13.8899
WT	P13674	51.4901	10	HGPS	62.4395	13	10.9493
WT	Q9ULV4	32.8772	10	HGPS	56.9927	13	24.1155
WT	P55084	43.291	12	HGPS	58.3021	13	15.0111
WT	Q9NVA2	44.3225	12	HGPS	61.7065	13	17.3841
WT	Q9NYU2	46.3758	3	HGPS	60.2511	14	13.8752
WT	O75390	43.9101	4	HGPS	52.1299	14	8.21982
WT	Q9BVA1	24.3915	7	HGPS	43.6705	14	19.279
WT	P35221	86.1076	7	HGPS	91.192	14	5.08435
WT	O94925	78.7355	8	HGPS	74.2123	14	-4.52317
WT	P15311	34.7941	9	HGPS	69.3183	14	34.5242
WT	P05556	72.861	11	HGPS	90.175	14	17.314
WT	Q05682	63.0369	11	HGPS	79.985	14	16.9481
WT	P23284	41.1719	12	HGPS	54.1886	14	13.0167
WT	Q16822	65.0705	13	HGPS	57.1148	14	-7.95569
WT	Q16891	34.7118	2	HGPS	53.67	15	18.9583
WT	Q6UVK1	58.8665	2	HGPS	73.2188	15	14.3524
WT	Q15155	87.5532	3	HGPS	79.4035	15	-8.14967
WT	Q5JPE7	87.5532	3	HGPS	79.4035	15	-8.14967
WT	Q9Y6N5	47.9365	6	HGPS	60.0651	15	12.1286
WT	Q9BUF5	24.862	6	HGPS	49.0803	15	24.2183
WT	P02786	82.4777	8	HGPS	82.5542	15	0.0764834
WT	P07437	23.3963	9	HGPS	44.4971	15	21.1008
WT	P06396	36.3008	9	HGPS	66.3534	15	30.0526
WT	Q9NQC3	48.3821	9	HGPS	71.4857	15	23.1036
WT	P40926	43.3809	11	HGPS	51.782	15	8.40111
WT	P04406	32.1031	12	HGPS	55.5434	15	23.4403
WT	P18206	38.2062	17	HGPS	66.2173	15	28.011
WT	Q9P2E9	70.0556	5	HGPS	80.1753	16	10.1197
WT	P68371	22.1679	8	HGPS	43.6233	16	21.4554
WT	Q7KZF4	48.7785	10	HGPS	65.5696	16	16.7911
WT	Q3SY69	62.216	10	HGPS	63.2182	16	1.00219
WT	P63010	30.4888	11	HGPS	58.6199	16	28.131
WT	Q13423	49.9805	12	HGPS	58.1644	16	8.18392
WT	P21589	20.3881	14	HGPS	69.8909	16	49.5028
WT	P63267	40.1138	16	HGPS	52.2275	16	12.1137
WT	P15144	11.855	24	HGPS	49.7055	16	37.8505
WT	O75165	42.7955	2	HGPS	68.8978	17	26.1022
WT	P34897	60.0452	5	HGPS	64.467	17	4.42183
WT	P54886	69.8546	6	HGPS	60.3103	17	-9.54426
WT	Q9NZN4	71.5681	10	HGPS	86.3462	17	14.7781
WT	P08670	15.3149	12	HGPS	52.1893	17	36.8744
WT	P62736	40.3593	17	HGPS	49.7467	17	9.38742
WT	P23634	39.3139	20	HGPS	75.741	17	36.4272
WT	O43795	59.0897	4	HGPS	81.0116	18	21.9219
WT	Q02218	43.2329	5	HGPS	64.9986	18	21.7657
WT	Q5VTE0	31.3111	7	HGPS	62.8134	18	31.5024
WT	P10809	49.036	11	HGPS	52.9999	18	3.96391
WT	P04075	52.0294	12	HGPS	69.2214	18	17.192
WT	P07996	91.2415	15	HGPS	87.882	18	-3.35948
WT	P26038	32.391	17	HGPS	66.766	18	34.375
WT	Q13724	44.2046	2	HGPS	51.3036	19	7.09905
WT	P08195	68.0558	6	HGPS	76.4283	19	8.37248
WT	P08758	33.4973	14	HGPS	60.1045	19	26.6072
WT	P04844	37.4577	6	HGPS	57.6991	20	20.2414
WT	P12109	92.4188	9	HGPS	89.2408	20	-3.178
WT	P68133	37.1762	15	HGPS	49.9326	20	12.7564
WT	Q14764	31.0748	17	HGPS	70.3751	20	39.3003
WT	Q9BSJ8	52.3108	4	HGPS	66.1763	21	13.8655
WT	P11142	41.2263	13	HGPS	72.0008	21	30.7745
WT	P38646	66.8406	15	HGPS	66.5846	21	-0.255982
WT	P12814	36.256	15	HGPS	59.8258	21	23.5698
WT	P68032	37.83	16	HGPS	50.0108	21	12.1809
WT	O00469	54.0447	7	HGPS	71.8092	22	17.7646
WT	Q02809	90.6172	8	HGPS	81.8219	22	-8.79526
WT	P35580	37.4319	36	HGPS	46.6276	22	9.19575
WT	Q01082	66.0537	3	HGPS	81.36	23	15.3063
WT	P40939	33.628	13	HGPS	55.6511	23	22.0231
WT	O43707	35.2231	21	HGPS	60.4802	23	25.2572
WT	P42704	56.1215	3	HGPS	71.0052	24	14.8837
WT	P30101	44.5817	15	HGPS	54.7092	24	10.1275
WT	Q07065	31.8002	26	HGPS	53.3394	24	21.5392
WT	Q14315	27.7476	35	HGPS	61.9725	24	34.2249
WT	P04843	39.308	15	HGPS	54.5319	25	15.224
WT	O00159	41.775	17	HGPS	67.5634	25	25.7884
WT	P78527	42.482	4	HGPS	67.0361	26	24.5541
WT	Q13813	55.5375	6	HGPS	78.2626	26	22.7251
WT	P46940	35.278	17	HGPS	66.6242	26	31.3462
WT	P07237	39.9076	15	HGPS	53.8339	27	13.9263
WT	Q14697	42.4216	17	HGPS	54.3782	27	11.9565
WT	P14625	47.8707	18	HGPS	53.4179	27	5.54726
WT	A6NMY6	44.7148	26	HGPS	70.9142	28	26.1994
WT	P63261	32.5245	15	HGPS	50.0745	29	17.5501
WT	P25705	35.8862	19	HGPS	54.1229	29	18.2367
WT	O75369	32.2231	25	HGPS	63.0086	32	30.7854
WT	P06576	37.8331	18	HGPS	54.2199	33	16.3867
WT	Q00610	32.6504	18	HGPS	56.8943	33	24.2439
WT	P50454	63.4009	20	HGPS	56.7819	33	-6.61904
WT	Q9Y490	46.6301	30	HGPS	71.2202	33	24.5901
WT	P08133	37.1276	32	HGPS	60.379	34	23.2514
WT	P07355	44.4917	32	HGPS	70.622	35	26.1303
WT	P08123	89.8442	57	HGPS	90.0483	35	0.204124
WT	Q07954	88.5395	36	HGPS	87.5264	37	-1.01305
WT	P98160	78.7247	34	HGPS	71.9905	38	-6.73419
WT	Q14204	27.374	10	HGPS	63.0152	42	35.6411
WT	P02545	30.6561	44	HGPS	55.3162	42	24.6601
WT	P02452	96.7305	65	HGPS	93.5278	45	-3.20269
WT	P12111	78.6492	8	HGPS	87.3459	51	8.69676
WT	P35579	34.134	70	HGPS	53.1301	60	18.996
WT	Q9NZM1	36.0849	65	HGPS	63.5423	62	27.4574
WT	P21333	38.0682	76	HGPS	60.0789	70	22.0106
WT	P02751	67.4174	52	HGPS	71.7879	85	4.37052
WT	Q09666	65.5282	95	HGPS	83.5023	88	17.974
WT	Q15149	36.8489	22	HGPS	64.8964	122	28.0475

## Sheet: 6D label
Cell type	UniProt ID	%HEAVY	seq counts	Cell type	%HEAVY	seq counts	%shift
WT	Q9Y5L4	81.6755	2	HGPS	91.9485	2	10.273
WT	Q9Y320	98.696	2	HGPS	99.2548	2	0.558796
WT	O95298	51.6494	2	HGPS	74.7381	2	23.0886
WT	O00203	52.1186	2	HGPS	76.7648	2	24.6462
WT	Q9UKM7	62.0627	2	HGPS	97.5701	2	35.5073
WT	Q9UHA4	56.92	2	HGPS	83.6715	2	26.7515
WT	O15511	47.7628	2	HGPS	78.6063	2	30.8435
WT	O43504	56.7965	2	HGPS	92.224	2	35.4274
WT	O43678	88.9824	2	HGPS	82.4426	2	-6.53971
WT	Q99943	70.6674	2	HGPS	39.7617	2	-30.9057
WT	P00846	43.9916	2	HGPS	65.0707	2	21.0791
WT	Q96KA5	73.3412	2	HGPS	82.06	2	8.71876
WT	Q96HY6	88.3329	2	HGPS	93.0642	2	4.73136
WT	P03886	53.2791	2	HGPS	68.2547	2	14.9756
WT	Q969E2	59.9395	2	HGPS	88.6283	2	28.6889
WT	Q8NBU5	98.9383	2	HGPS	95.1797	2	-3.75857
WT	Q8N4C8	42.6604	2	HGPS	45.7919	2	3.13142
WT	Q4G0N4	79.3282	2	HGPS	73.5971	2	-5.73115
WT	Q03113	56.9794	2	HGPS	83.9687	2	26.9893
WT	Q15392	72.6289	2	HGPS	99.0433	2	26.4144
WT	Q13636	85.0445	2	HGPS	93.5649	2	8.5204
WT	Q12906	75.6675	2	HGPS	73.4086	2	-2.25899
WT	P30825	81.7421	2	HGPS	91.4549	2	9.71286
WT	P35625	86.854	2	HGPS	84.109	2	-2.745
WT	P35914	76.2967	2	HGPS	78.4476	2	2.15093
WT	P57105	83.6745	2	HGPS	87.6497	2	3.97518
WT	P57088	70.5014	2	HGPS	85.0172	2	14.5159
WT	P55001	60.714	2	HGPS	77.7524	2	17.0384
WT	P11488	58.9049	3	HGPS	82.2477	2	23.3428
WT	Q9Y265	37.099	3	HGPS	77.8068	2	40.7079
WT	O00483	91.9877	3	HGPS	93.4868	2	1.49916
WT	Q9UKK3	65.6382	3	HGPS	89.1382	2	23.5
WT	O14672	97.3784	3	HGPS	86.316	2	-11.0625
WT	O14735	56.431	3	HGPS	74.0857	2	17.6546
WT	Q9UHW9	74.6512	3	HGPS	89.4726	2	14.8213
WT	O60641	79.6407	3	HGPS	89.011	2	9.37038
WT	O60701	35.6473	3	HGPS	65.2684	2	29.6211
WT	O75439	90.1731	3	HGPS	46.2642	2	-43.9089
WT	O75976	84.4464	3	HGPS	97.62	2	13.1735
WT	Q96BP2	99.4778	3	HGPS	99.553	2	0.0752552
WT	Q8N8S7	44.3187	3	HGPS	64.5134	2	20.1947
WT	Q8IXI2	84.5659	3	HGPS	91.8159	2	7.24997
WT	Q7Z4H8	78.147	3	HGPS	73.3735	2	-4.77346
WT	P12694	69.9154	3	HGPS	63.7011	2	-6.21428
WT	P63162	41.4201	3	HGPS	35.3022	2	-6.11786
WT	P17858	39.6281	3	HGPS	71.9635	2	32.3354
WT	P18085	63.6738	3	HGPS	68.764	2	5.09019
WT	P35558	78.5975	3	HGPS	77.3192	2	-1.27833
WT	P35637	44.1252	3	HGPS	75.3995	2	31.2743
WT	P62304	34.5335	3	HGPS	52.587	2	18.0534
WT	P53680	44.3903	3	HGPS	74.0746	2	29.6843
WT	P54764	54.8988	3	HGPS	87.4791	2	32.5802
WT	O00479	43.8807	4	HGPS	71.2133	2	27.3326
WT	Q9UI47	92.6942	4	HGPS	97.2205	2	4.52635
WT	Q9P0J0	55.7172	4	HGPS	69.4166	2	13.6994
WT	Q9C0E8	70.2245	4	HGPS	89.5724	2	19.3479
WT	Q9NNW7	59.1789	4	HGPS	73.8138	2	14.6349
WT	Q6UW68	58.4975	4	HGPS	76.9123	2	18.4148
WT	Q3ZCQ8	80.5561	4	HGPS	90.1709	2	9.61478
WT	P26639	70.6698	4	HGPS	61.4996	2	-9.17015
WT	Q13586	86.3121	4	HGPS	93.115	2	6.80299
WT	Q13200	39.1092	4	HGPS	56.6353	2	17.5261
WT	Q9UIQ6	68.6235	5	HGPS	90.1757	2	21.5522
WT	Q9H223	52.5437	5	HGPS	86.4637	2	33.9201
WT	Q15041	67.2286	5	HGPS	53.9667	2	-13.2619
WT	Q13045	38.2981	5	HGPS	71.8765	2	33.5784
WT	P48960	88.8497	5	HGPS	96.094	2	7.24425
WT	P54727	61.8898	5	HGPS	91.3124	2	29.4226
WT	Q16881	55.0825	6	HGPS	73.8138	2	18.7313
WT	P23229	86.9178	6	HGPS	97.9552	2	11.0374
WT	O00186	57.7021	7	HGPS	82.5488	2	24.8467
WT	O75962	64.9538	7	HGPS	98.1177	2	33.1639
WT	P14209	61.5057	7	HGPS	83.7997	2	22.294
WT	Q53TN4	79.2729	8	HGPS	88.5623	2	9.28933
WT	Q12841	96.2098	9	HGPS	95.9563	2	-0.253476
WT	P55287	85.3086	9	HGPS	91.2558	2	5.94716
WT	Q86TX2	66.4852	10	HGPS	62.3984	2	-4.08679
WT	P01116	53.0831	11	HGPS	66.3594	2	13.2763
WT	Q5SSJ5	61.2141	11	HGPS	69.1156	2	7.90153
WT	O43294	60.2629	12	HGPS	95.1049	2	34.842
WT	P09429	69.5675	12	HGPS	88.5953	2	19.0278
WT	O94875	78.4388	17	HGPS	81.3017	2	2.86292
WT	Q96RF0	63.6078	18	HGPS	87.9465	2	24.3387
WT	P24821	33.6201	19	HGPS	47.6672	2	14.0471
WT	Q13425	63.0476	19	HGPS	94.1306	2	31.083
WT	P98095	73.5475	35	HGPS	67.5355	2	-6.01195
WT	Q9Y3E0	76.2378	2	HGPS	71.7962	3	-4.44164
WT	Q9NZI8	37.9338	2	HGPS	78.0394	3	40.1057
WT	O14556	43.3137	2	HGPS	93.335	3	50.0214
WT	Q9UBQ7	45.522	2	HGPS	73.9013	3	28.3793
WT	Q9P0M6	43.8281	2	HGPS	64.7441	3	20.916
WT	O43674	78.6353	2	HGPS	84.3022	3	5.66691
WT	O43837	77.9232	2	HGPS	72.6916	3	-5.23162
WT	Q9NRW1	75.4297	2	HGPS	86.9553	3	11.5256
WT	Q9H772	40.2427	2	HGPS	69.1856	3	28.9429
WT	O75352	55.5979	2	HGPS	73.6374	3	18.0395
WT	Q9BX68	72.1019	2	HGPS	70.9371	3	-1.16486
WT	O95487	94.3534	2	HGPS	77.8351	3	-16.5182
WT	Q9BPX5	42.4785	2	HGPS	53.1056	3	10.6271
WT	P04632	38.4711	2	HGPS	75.6297	3	37.1586
WT	Q8IWE2	73.888	2	HGPS	80.5204	3	6.63243
WT	P10599	91.8158	2	HGPS	69.8669	3	-21.9488
WT	Q7L2H7	59.905	2	HGPS	82.7007	3	22.7958
WT	Q68CQ7	98.7967	2	HGPS	95.9518	3	-2.84487
WT	P14174	50.0841	2	HGPS	70.9612	3	20.8771
WT	Q9Y6H1	100	2	HGPS	85.6634	3	-14.3366
WT	Q2TB90	54.4968	2	HGPS	73.4778	3	18.981
WT	Q14651	42.1066	2	HGPS	82.0415	3	39.9349
WT	P25685	97.1444	2	HGPS	86.7825	3	-10.3619
WT	P26196	75.9974	2	HGPS	96.123	3	20.1257
WT	P49746	87.3378	2	HGPS	90.1687	3	2.83096
WT	P35659	92.8057	2	HGPS	87.8447	3	-4.96096
WT	P49327	41.4816	2	HGPS	94.2207	3	52.7391
WT	Q9UPN3	84.1811	3	HGPS	67.2523	3	-16.9288
WT	Q9P2X0	61.2369	3	HGPS	63.9881	3	2.75116
WT	Q9NRQ2	85.2816	3	HGPS	96.9513	3	11.6698
WT	Q9HC07	98.4542	3	HGPS	97.902	3	-0.552225
WT	O75438	59.2172	3	HGPS	69.3642	3	10.1471
WT	Q9H444	83.7798	3	HGPS	69.2873	3	-14.4925
WT	O75643	67.0944	3	HGPS	67.0992	3	0.00477684
WT	Q9BQB6	69.3349	3	HGPS	76.6107	3	7.27586
WT	O95563	77.8101	3	HGPS	89.2466	3	11.4366
WT	P00167	70.0216	3	HGPS	77.0762	3	7.05465
WT	P27482	45.8898	3	HGPS	72.8354	3	26.9456
WT	Q96BM9	68.2756	3	HGPS	84.6509	3	16.3754
WT	Q92974	95.9799	3	HGPS	67.7832	3	-28.1967
WT	P14927	43.8786	3	HGPS	62.3253	3	18.4468
WT	Q15043	72.4279	3	HGPS	92.6189	3	20.1911
WT	P32119	47.0447	3	HGPS	77.261	3	30.2163
WT	P36543	83.3033	3	HGPS	95.1955	3	11.8922
WT	O75477	59.8764	4	HGPS	80.637	3	20.7605
WT	Q86SE5	75.2786	4	HGPS	83.9317	3	8.65308
WT	P21281	71.8478	4	HGPS	57.6268	3	-14.221
WT	Q14393	73.5761	4	HGPS	84.5864	3	11.0104
WT	P43155	73.87	4	HGPS	81.1455	3	7.27546
WT	P49458	90.775	4	HGPS	89.3046	3	-1.47037
WT	P52597	65.1344	4	HGPS	79.0017	3	13.8673
WT	O15427	73.6153	5	HGPS	74.0056	3	0.390271
WT	Q96QK1	24.7857	5	HGPS	72.3003	3	47.5145
WT	P02458	90.6513	5	HGPS	93.4697	3	2.81846
WT	P09496	59.856	5	HGPS	88.9534	3	29.0975
WT	Q15113	78.2363	5	HGPS	65.5684	3	-12.6679
WT	P37108	96.0161	5	HGPS	96.8275	3	0.811404
WT	P52272	39.7968	5	HGPS	56.6281	3	16.8314
WT	Q9Y5Q0	90.843	6	HGPS	95.4123	3	4.56931
WT	P50281	86.2997	6	HGPS	95.2267	3	8.92696
WT	P60981	54.2319	6	HGPS	86.7809	3	32.549
WT	Q9BWS9	86.1646	7	HGPS	94.9457	3	8.7811
WT	P04156	73.3072	7	HGPS	93.1519	3	19.8448
WT	P17081	59.1144	7	HGPS	78.44	3	19.3256
WT	P17252	41.942	7	HGPS	78.9349	3	36.9929
WT	Q12840	54.1424	8	HGPS	83.4128	3	29.2703
WT	Q99653	63.8343	8	HGPS	89.0168	3	25.1825
WT	P63167	59.3192	8	HGPS	82.14	3	22.8208
WT	Q9NZN3	37.7132	9	HGPS	78.7152	3	41.002
WT	Q96S97	54.1093	9	HGPS	76.259	3	22.1497
WT	Q4KMQ2	57.579	9	HGPS	76.0145	3	18.4356
WT	O15400	72.4895	10	HGPS	88.2676	3	15.7781
WT	Q9NZJ7	69.9541	10	HGPS	51	3	-18.9541
WT	P09497	55.4737	10	HGPS	83.8613	3	28.3876
WT	P48741	48.8663	10	HGPS	77.1544	3	28.2881
WT	P07093	89.5736	26	HGPS	60.3895	3	-29.1841
WT	Q16527	36.9158	48	HGPS	64.3582	3	27.4424
WT	Q9Y6M7	88.5833	2	HGPS	94.0466	4	5.46333
WT	Q99497	54.2368	2	HGPS	76.4544	4	22.2176
WT	Q96HD1	93.1381	2	HGPS	94.389	4	1.25083
WT	Q96DZ1	94.2314	2	HGPS	75.3106	4	-18.9208
WT	Q8NC56	26.6917	2	HGPS	51.776	4	25.0844
WT	Q32P51	55.2038	2	HGPS	65.4924	4	10.2886
WT	P14866	61.8777	2	HGPS	79.7513	4	17.8736
WT	Q53H12	54.6538	2	HGPS	76.1587	4	21.5049
WT	P26885	65.0318	2	HGPS	75.0185	4	9.98669
WT	P28799	96.2663	2	HGPS	79.5147	4	-16.7516
WT	Q13505	84.8943	2	HGPS	78.1602	4	-6.73414
WT	Q01628	89.7311	2	HGPS	91.4788	4	1.74773
WT	Q9Y4W6	68.8249	3	HGPS	65.78	4	-3.04496
WT	Q9UM00	82.9642	3	HGPS	89.3262	4	6.36195
WT	O14979	51.5007	3	HGPS	69.4984	4	17.9977
WT	Q9NZB2	57.9092	3	HGPS	81.9494	4	24.0402
WT	O60493	64.3666	3	HGPS	84.9806	4	20.614
WT	Q9H7Z7	59.8184	3	HGPS	76.1085	4	16.2901
WT	O75431	81.6388	3	HGPS	68.0631	4	-13.5757
WT	Q9H299	55.8976	3	HGPS	80.2538	4	24.3562
WT	O75923	36.6623	3	HGPS	79.3439	4	42.6816
WT	Q86YQ8	65.5546	3	HGPS	80.3604	4	14.8058
WT	Q96TA1	65.8726	3	HGPS	92.2282	4	26.3556
WT	Q8WUD1	86.1685	3	HGPS	84.9558	4	-1.21269
WT	P07384	45.4051	3	HGPS	62.7341	4	17.329
WT	P17693	88.216	3	HGPS	92.8227	4	4.6067
WT	P20337	69.7858	3	HGPS	86.483	4	16.6973
WT	Q14254	64.4437	3	HGPS	86.3516	4	21.9079
WT	P30613	41.3981	3	HGPS	70.7487	4	29.3507
WT	P52789	64.7985	3	HGPS	87.9241	4	23.1256
WT	P56556	79.9839	3	HGPS	87.2619	4	7.27806
WT	P56537	83.085	3	HGPS	88.922	4	5.83702
WT	Q9Y6M9	54.383	4	HGPS	78.2977	4	23.9147
WT	Q9UJ72	45.116	4	HGPS	68.6879	4	23.5719
WT	O15533	85.2289	4	HGPS	94.0211	4	8.79222
WT	Q9NVJ2	67.1901	4	HGPS	86.7674	4	19.5773
WT	P12036	19.1946	4	HGPS	51.7506	4	32.5559
WT	Q7Z7H5	78.9737	4	HGPS	76.5353	4	-2.43838
WT	Q7Z4Y8	40.8596	4	HGPS	59.7815	4	18.9219
WT	P25445	71.9753	4	HGPS	93.1459	4	21.1706
WT	Q13733	63.6439	4	HGPS	84.5826	4	20.9388
WT	Q13557	56.941	4	HGPS	85.0104	4	28.0695
WT	P30049	45.2815	4	HGPS	64.2841	4	19.0026
WT	P51648	88.4814	4	HGPS	84.3927	4	-4.08877
WT	Q9Y3E5	70.2048	5	HGPS	84.8779	4	14.6732
WT	Q9NS69	78.1308	5	HGPS	81.8336	4	3.70275
WT	Q16352	15.9873	5	HGPS	65.2352	4	49.2479
WT	P07205	39.2046	5	HGPS	76.8684	4	37.6637
WT	Q6ZXV5	73.8992	5	HGPS	85.4812	4	11.582
WT	Q15165	64.5445	5	HGPS	77.8376	4	13.2931
WT	Q02880	91.7102	5	HGPS	96.2852	4	4.57496
WT	P56539	38.0573	5	HGPS	79.8419	4	41.7847
WT	Q96IX5	83.3538	6	HGPS	92.9819	4	9.62815
WT	P16520	65.1923	6	HGPS	88.3576	4	23.1653
WT	Q15651	59.8348	6	HGPS	80.662	4	20.8272
WT	Q12846	51.3209	6	HGPS	72.8434	4	21.5225
WT	P61225	43.3011	6	HGPS	89.0585	4	45.7575
WT	P51153	63.2547	6	HGPS	84.3147	4	21.0599
WT	Q9UP95	77.7319	7	HGPS	85.5107	4	7.77874
WT	O14561	53.3271	7	HGPS	82.4187	4	29.0916
WT	P00403	49.2457	7	HGPS	70.4384	4	21.1928
WT	Q92599	53.5981	7	HGPS	68.1132	4	14.515
WT	Q13884	51.6862	7	HGPS	85.567	4	33.8808
WT	P98082	90.7129	7	HGPS	96.0125	4	5.29963
WT	P04062	71.5076	8	HGPS	83.687	4	12.1794
WT	Q6QEF8	45.4684	8	HGPS	81.1824	4	35.7141
WT	O95197	69.5952	9	HGPS	82.4706	4	12.8754
WT	Q8NEV1	63.9849	9	HGPS	91.2553	4	27.2704
WT	P33527	66.7667	9	HGPS	69.4441	4	2.67741
WT	Q9ULC3	67.0622	10	HGPS	89.5467	4	22.4845
WT	Q14974	40.2975	10	HGPS	74.0547	4	33.7571
WT	P52907	45.8694	10	HGPS	75.8802	4	30.0108
WT	Q9H4G4	67.6299	11	HGPS	92.4097	4	24.7798
WT	P01112	50.0221	12	HGPS	73.0984	4	23.0764
WT	P61163	33.8357	12	HGPS	77.7406	4	43.9049
WT	Q9HBL0	73.8292	15	HGPS	94.3684	4	20.5392
WT	Q6YHK3	60.2604	15	HGPS	97.514	4	37.2536
WT	P55268	86.8423	16	HGPS	95.1753	4	8.33301
WT	P09619	89.1798	51	HGPS	90.8775	4	1.69766
WT	O75880	74.2602	2	HGPS	82.278	5	8.01784
WT	O75891	76.9014	2	HGPS	76.5796	5	-0.321832
WT	P05114	80.1066	2	HGPS	86.8759	5	6.76934
WT	Q92804	73.4104	2	HGPS	90.9225	5	17.5121
WT	Q92614	79.6888	2	HGPS	88.5668	5	8.87803
WT	Q8N183	79.4716	2	HGPS	86.9577	5	7.4861
WT	Q6NUQ4	91.2967	2	HGPS	93.4166	5	2.1199
WT	Q15363	65.4035	2	HGPS	66.8395	5	1.43597
WT	P21810	95.1931	2	HGPS	93.6428	5	-1.55036
WT	P22033	90.6847	2	HGPS	76.282	5	-14.4027
WT	Q10713	80.385	2	HGPS	71.979	5	-8.40594
WT	P62861	55.159	2	HGPS	72.1833	5	17.0242
WT	P61927	37.2685	2	HGPS	71.9221	5	34.6536
WT	P51553	81.6707	2	HGPS	91.0322	5	9.36152
WT	P53999	93.3014	2	HGPS	90.8682	5	-2.43326
WT	O43399	57.7849	3	HGPS	76.8855	5	19.1006
WT	Q9H9S3	89.5997	3	HGPS	87.769	5	-1.83067
WT	Q9H1E5	80.0276	3	HGPS	76.2279	5	-3.79967
WT	Q92575	91.7743	3	HGPS	93.9367	5	2.16237
WT	Q14195	59.8692	3	HGPS	78.6516	5	18.7824
WT	Q14152	54.7644	3	HGPS	91.281	5	36.5165
WT	P30042	74.2804	3	HGPS	75.1011	5	0.820759
WT	Q9NRP0	66.7082	4	HGPS	79.8302	5	13.122
WT	Q96AB3	71.1972	4	HGPS	76.0978	5	4.90055
WT	Q8NE86	52.5559	4	HGPS	76.2029	5	23.647
WT	P18077	50.5324	4	HGPS	78.2333	5	27.701
WT	Q14554	34.3135	4	HGPS	66.4933	5	32.1798
WT	P61421	53.035	4	HGPS	79.6249	5	26.5899
WT	P54707	63.6439	4	HGPS	68.0367	5	4.39286
WT	P06703	37.6728	5	HGPS	72.2966	5	34.6238
WT	P13995	95.2841	5	HGPS	97.4841	5	2.19993
WT	P15848	49.0105	5	HGPS	65.8106	5	16.8001
WT	Q16851	59.482	5	HGPS	83.7716	5	24.2897
WT	Q02539	54.8061	5	HGPS	70.8381	5	16.032
WT	P38919	64.8432	5	HGPS	91.857	5	27.0138
WT	P47914	54.311	5	HGPS	73.4568	5	19.1458
WT	P50213	62.607	5	HGPS	68.1172	5	5.51025
WT	P61006	74.612	5	HGPS	88.8055	5	14.1935
WT	Q9UM54	56.0233	6	HGPS	73.2148	5	17.1916
WT	P08174	61.3243	6	HGPS	57.0547	5	-4.26964
WT	P14406	57.0874	6	HGPS	71.3509	5	14.2636
WT	P20339	68.3615	6	HGPS	84.8398	5	16.4783
WT	P22087	40.286	6	HGPS	45.2638	5	4.97788
WT	P32969	52.7574	6	HGPS	76.0386	5	23.2812
WT	P48509	86.4841	6	HGPS	88.2954	5	1.81134
WT	O15126	71.9481	7	HGPS	87.2885	5	15.3403
WT	O75165	52.6773	7	HGPS	76.8739	5	24.1966
WT	O95837	58.1266	7	HGPS	85.8815	5	27.755
WT	P09038	74.3097	7	HGPS	78.2135	5	3.90375
WT	P17302	94.025	7	HGPS	97.6857	5	3.66068
WT	P55809	64.506	7	HGPS	72.3445	5	7.83849
WT	P55769	51.2114	7	HGPS	68.9292	5	17.7178
WT	Q9HD20	67.7047	8	HGPS	77.6878	5	9.9831
WT	Q14568	57.0839	8	HGPS	77.6437	5	20.5598
WT	P53985	75.4983	8	HGPS	94.6499	5	19.1516
WT	O00410	59.5508	9	HGPS	76.7776	5	17.2268
WT	Q09160	94.6298	9	HGPS	96.3031	5	1.67332
WT	P63027	64.4309	9	HGPS	90.8855	5	26.4545
WT	Q9UL25	66.0969	10	HGPS	93.1923	5	27.0954
WT	P08574	39.8181	10	HGPS	55.884	5	16.0659
WT	P20042	71.4658	10	HGPS	81.5627	5	10.097
WT	Q99584	57.8435	12	HGPS	85.4509	5	27.6074
WT	Q9Y4G6	58.2667	13	HGPS	85.8357	5	27.569
WT	O15254	71.4871	15	HGPS	54.2717	5	-17.2154
WT	Q14344	68.5317	15	HGPS	91.0169	5	22.4852
WT	P47755	55.188	16	HGPS	78.4556	5	23.2676
WT	P33176	52.8383	24	HGPS	80.6108	5	27.7725
WT	O94973	53.138	31	HGPS	80.6057	5	27.4676
WT	O00161	78.4137	2	HGPS	98.4819	6	20.0682
WT	Q9H845	61.3307	2	HGPS	72.1166	6	10.7859
WT	O95864	54.79	2	HGPS	80.695	6	25.9049
WT	Q96A26	64.9652	2	HGPS	91.6684	6	26.7032
WT	Q8NBJ7	83.4409	2	HGPS	83.2325	6	-0.208388
WT	Q14008	49.4281	2	HGPS	84.2713	6	34.8432
WT	P45877	78.456	2	HGPS	68.6126	6	-9.84341
WT	P62847	41.65	2	HGPS	70.8756	6	29.2256
WT	P62316	45.0748	2	HGPS	66.0571	6	20.9823
WT	P61803	58.2272	2	HGPS	65.0891	6	6.86184
WT	O75306	62.3113	3	HGPS	85.1714	6	22.8601
WT	O75718	89.3242	3	HGPS	65.8166	6	-23.5076
WT	Q9BQE5	81.2011	3	HGPS	85.9948	6	4.79368
WT	Q99985	96.8681	3	HGPS	97.6268	6	0.758748
WT	Q6P587	62.5536	3	HGPS	68.6296	6	6.07601
WT	Q6NUM9	93.6134	3	HGPS	95.3939	6	1.78058
WT	Q00688	53.7107	3	HGPS	74.3324	6	20.6217
WT	P60468	77.0067	3	HGPS	76.6709	6	-0.335765
WT	P55795	66.0458	3	HGPS	77.0405	6	10.9947
WT	Q9Y394	74.7954	4	HGPS	83.2057	6	8.41035
WT	Q9Y224	54.4922	4	HGPS	79.3574	6	24.8652
WT	O60831	55.2651	4	HGPS	72.0884	6	16.8233
WT	Q13641	87.7021	4	HGPS	80.0439	6	-7.65822
WT	P41219	19.7766	4	HGPS	63.9596	6	44.183
WT	P67812	55.7138	4	HGPS	67.2565	6	11.5427
WT	P42677	63.6832	4	HGPS	78.498	6	14.8148
WT	P62851	38.3533	4	HGPS	67.9697	6	29.6164
WT	P62318	35.1769	4	HGPS	63.8316	6	28.6548
WT	Q96F07	45.5299	5	HGPS	76.1764	6	30.6465
WT	P05198	53.6921	5	HGPS	71.9143	6	18.2222
WT	P20340	72.2306	5	HGPS	86.9942	6	14.7636
WT	Q9UNL2	81.1047	6	HGPS	86.3495	6	5.24477
WT	Q14108	62.7105	6	HGPS	85.6785	6	22.9679
WT	P47985	43.4774	7	HGPS	66.126	6	22.6487
WT	P20648	64.5594	7	HGPS	83.1105	6	18.5512
WT	P29401	37.9708	7	HGPS	67.2359	6	29.2652
WT	P30153	53.9511	7	HGPS	82.2794	6	28.3284
WT	P43307	70.5008	7	HGPS	78.7521	6	8.25127
WT	P22314	29.751	8	HGPS	70.1516	6	40.4006
WT	Q9UBC5	64.4674	8	HGPS	67.3156	6	2.84823
WT	Q9H0U3	69.0753	8	HGPS	80.6979	6	11.6226
WT	Q6DRA6	12.3888	8	HGPS	29.2761	6	16.8873
WT	P26447	54.5647	8	HGPS	88.1563	6	33.5915
WT	P38606	52.4513	8	HGPS	72.7907	6	20.3393
WT	P50395	45.2966	8	HGPS	82.5231	6	37.2265
WT	Q58FF6	61.0391	9	HGPS	69.5021	6	8.46306
WT	Q8TDX7	71.9337	10	HGPS	77.6783	6	5.74455
WT	Q9Y617	62.0404	11	HGPS	79.5566	6	17.5163
WT	Q9Y2A7	53.101	11	HGPS	71.0956	6	17.9946
WT	O14983	63.815	11	HGPS	71.3747	6	7.55975
WT	Q2VIR3	45.6879	11	HGPS	83.8914	6	38.2035
WT	O75531	47.9864	12	HGPS	69.3076	6	21.3211
WT	Q58FF7	60.1425	12	HGPS	69.5021	6	9.35962
WT	Q16643	67.8064	12	HGPS	88.9653	6	21.1589
WT	P26232	85.1813	12	HGPS	93.8593	6	8.67799
WT	O00299	35.4728	14	HGPS	83.5176	6	48.0449
WT	Q04721	91.6515	14	HGPS	95.8456	6	4.1941
WT	P35052	89.2744	14	HGPS	90.248	6	0.973595
WT	Q93084	62.569	15	HGPS	83.0533	6	20.4843
WT	Q15417	47.3478	16	HGPS	79.2364	6	31.8885
WT	P40261	52.6648	16	HGPS	68.0267	6	15.3618
WT	Q8WUM4	59.168	19	HGPS	85.8664	6	26.6983
WT	P63096	65.8637	19	HGPS	83.1422	6	17.2785
WT	Q14699	78.2927	22	HGPS	94.4568	6	16.1641
WT	Q99439	47.3392	27	HGPS	62.3907	6	15.0515
WT	O43491	72.74	39	HGPS	75.5222	6	2.78217
WT	Q9UKX5	89.5122	52	HGPS	91.5885	6	2.07633
WT	Q9Y3D6	80.7359	2	HGPS	90.6811	7	9.94518
WT	O00461	84.1489	2	HGPS	76.2365	7	-7.91242
WT	O15269	92.4006	2	HGPS	92.3875	7	-0.0131409
WT	Q9NZ01	81.3802	2	HGPS	85.4436	7	4.06338
WT	O60762	60.7943	2	HGPS	79.9345	7	19.1402
WT	Q9GZT3	93.7652	2	HGPS	74.7373	7	-19.0279
WT	O76021	84.4709	2	HGPS	82.2878	7	-2.18313
WT	Q9BPW8	43.7171	2	HGPS	73.2107	7	29.4936
WT	P06748	51.3539	2	HGPS	76.7023	7	25.3484
WT	Q5JRA6	89.4505	2	HGPS	80.2926	7	-9.15798
WT	Q13361	92.6029	2	HGPS	88.4094	7	-4.19353
WT	P54819	49.2346	2	HGPS	63.9447	7	14.7101
WT	Q9NR30	96.1838	3	HGPS	80.9889	7	-15.1949
WT	P03928	38.0277	3	HGPS	61.8277	7	23.8
WT	P17655	35.1921	3	HGPS	76.5243	7	41.3322
WT	Q16850	79.1664	3	HGPS	92.3818	7	13.2154
WT	P46783	43.4433	3	HGPS	63.9241	7	20.4808
WT	P49189	58.9328	3	HGPS	58.0282	7	-0.904621
WT	O94919	49.0548	4	HGPS	80.7703	7	31.7155
WT	P07919	42.545	4	HGPS	53.8614	7	11.3163
WT	P21108	29.0192	4	HGPS	69.399	7	40.3798
WT	Q16832	81.9324	4	HGPS	96.0109	7	14.0785
WT	P19404	68.8396	4	HGPS	88.6827	7	19.8431
WT	Q9H4B7	28.2449	5	HGPS	52.7176	7	24.4727
WT	Q96C36	94.2657	5	HGPS	87.8537	7	-6.41193
WT	Q8TDB4	74.1798	5	HGPS	78.3605	7	4.18072
WT	Q6IS14	43.2783	5	HGPS	78.0262	7	34.7479
WT	P14136	19.6753	5	HGPS	58.4782	7	38.8029
WT	Q16658	11.3649	5	HGPS	49.4872	7	38.1223
WT	Q15286	58.7636	5	HGPS	89.0186	7	30.255
WT	P31943	65.206	5	HGPS	77.698	7	12.492
WT	P31947	45.3237	5	HGPS	69.1725	7	23.8488
WT	P53621	65.1141	5	HGPS	72.1805	7	7.06641
WT	Q9Y536	46.779	6	HGPS	72.2558	7	25.4769
WT	Q9NSE4	69.6658	6	HGPS	73.4212	7	3.75544
WT	Q6IAA8	80.275	6	HGPS	93.9923	7	13.7173
WT	P26440	64.3397	6	HGPS	70.5296	7	6.18992
WT	P60033	83.0671	6	HGPS	93.2307	7	10.1636
WT	P55209	46.7154	6	HGPS	79.371	7	32.6556
WT	P0CG47	85.8484	7	HGPS	91.5295	7	5.68109
WT	Q9UKM9	78.7072	7	HGPS	88.5175	7	9.81028
WT	O95182	91.7075	7	HGPS	95.1287	7	3.4212
WT	Q8N0Y7	40.4514	7	HGPS	75.6634	7	35.212
WT	Q6YN16	68.9314	7	HGPS	78.9852	7	10.0538
WT	P19022	71.7411	7	HGPS	94.3775	7	22.6364
WT	Q02543	40.917	7	HGPS	68.5422	7	27.6252
WT	P53597	58.7418	7	HGPS	71.2615	7	12.5197
WT	O15260	52.5147	8	HGPS	65.0866	7	12.5719
WT	Q96N66	54.3271	8	HGPS	76.9448	7	22.6177
WT	Q92626	94.0925	8	HGPS	87.3276	7	-6.76485
WT	P15259	39.6086	8	HGPS	75.6634	7	36.0548
WT	Q15404	78.129	8	HGPS	89.5377	7	11.4087
WT	P52565	40.281	8	HGPS	73.1141	7	32.833
WT	Q9BU23	64.9786	9	HGPS	79.5524	7	14.5738
WT	Q9Y639	59.7662	11	HGPS	91.5655	7	31.7993
WT	P61020	73.0747	11	HGPS	86.5699	7	13.4952
WT	O15144	38.2218	12	HGPS	78.2766	7	40.0549
WT	P49419	69.7299	12	HGPS	73.1575	7	3.4276
WT	Q9BR76	43.7009	13	HGPS	80.6208	7	36.9199
WT	O95810	68.142	13	HGPS	82.9363	7	14.7942
WT	P15153	45.2094	13	HGPS	77.5103	7	32.3009
WT	Q13563	82.1938	13	HGPS	91.8007	7	9.60688
WT	Q9Y4F1	51.9451	14	HGPS	88.4229	7	36.4778
WT	Q15758	89.8764	14	HGPS	92.0966	7	2.22017
WT	Q14118	80.1558	16	HGPS	85.8059	7	5.65016
WT	Q6WCQ1	57.4406	19	HGPS	91.0826	7	33.642
WT	P18084	69.0753	27	HGPS	83.6353	7	14.56
WT	P47756	53.527	30	HGPS	83.7308	7	30.2038
WT	O95980	65.3993	45	HGPS	96.4876	7	31.0883
WT	Q8NFQ8	99.5673	2	HGPS	86.3496	8	-13.2177
WT	Q8NBJ5	63.4114	2	HGPS	63.4886	8	0.0772527
WT	P11413	30.6254	2	HGPS	55.7555	8	25.1301
WT	Q5T9A4	46.8444	2	HGPS	67.4533	8	20.6088
WT	Q16706	89.4154	2	HGPS	87.6455	8	-1.76992
WT	Q15006	62.6512	2	HGPS	67.4564	8	4.80515
WT	Q9H3N1	59.4173	3	HGPS	79.1618	8	19.7445
WT	P82909	66.8731	3	HGPS	81.1929	8	14.3198
WT	P62328	73.2622	3	HGPS	91.7066	8	18.4444
WT	Q9Y3B3	81.6572	4	HGPS	68.3599	8	-13.2973
WT	Q9UHQ4	70.569	4	HGPS	86.6702	8	16.1011
WT	Q99442	88.2707	4	HGPS	84.8821	8	-3.38859
WT	P23381	61.4697	4	HGPS	87.2443	8	25.7745
WT	P27695	74.0338	4	HGPS	86.0082	8	11.9744
WT	P41252	71.7563	4	HGPS	72.6922	8	0.935894
WT	Q5JNZ5	43.5846	4	HGPS	61.0062	8	17.4216
WT	O75380	84.0897	5	HGPS	92.738	8	8.64833
WT	Q9GZV4	43.2783	5	HGPS	78.3125	8	35.0342
WT	Q9BZF9	75.2846	5	HGPS	92.1303	8	16.8456
WT	Q92499	59.9096	5	HGPS	79.9304	8	20.0208
WT	P30041	40.0981	5	HGPS	71.4177	8	31.3196
WT	Q01650	60.745	5	HGPS	80.3336	8	19.5885
WT	P52815	57.3533	5	HGPS	68.7024	8	11.3491
WT	P56385	39.5902	5	HGPS	66.8156	8	27.2254
WT	O60313	76.1315	6	HGPS	90.3164	8	14.1849
WT	P21912	66.0103	6	HGPS	81.1797	8	15.1694
WT	P54920	78.7894	6	HGPS	85.3444	8	6.55498
WT	A0AVI2	41.2198	7	HGPS	73.3009	8	32.0811
WT	O00116	79.7868	7	HGPS	80.6779	8	0.891102
WT	Q99829	39.3652	7	HGPS	73.8471	8	34.4819
WT	Q96FQ6	58.8943	7	HGPS	82.477	8	23.5827
WT	Q14240	60.5301	7	HGPS	83.4769	8	22.9469
WT	Q14165	58.0879	7	HGPS	63.6121	8	5.52421
WT	P61026	58.1559	7	HGPS	75.0045	8	16.8485
WT	O00217	84.9027	8	HGPS	91.6308	8	6.72807
WT	O60361	47.6304	8	HGPS	73.1347	8	25.5044
WT	Q00765	64.3205	8	HGPS	84.4482	8	20.1277
WT	P50552	52.2671	8	HGPS	85.9626	8	33.6955
WT	P61009	57.7285	8	HGPS	68.2323	8	10.5038
WT	P53396	46.7833	8	HGPS	66.7126	8	19.9293
WT	P56134	40.5083	8	HGPS	60.4882	8	19.9799
WT	Q86UE4	66.8892	9	HGPS	81.0109	8	14.1216
WT	Q16718	76.4309	9	HGPS	83.5	8	7.0691
WT	P22830	73.7156	9	HGPS	81.1293	8	7.41372
WT	P01893	91.7509	10	HGPS	95.2796	8	3.52869
WT	P14649	80.1061	10	HGPS	80.4967	8	0.390608
WT	P15151	58.4154	10	HGPS	91.4849	8	33.0695
WT	P17066	49.1285	12	HGPS	75.7513	8	26.6227
WT	P20073	59.7374	12	HGPS	83.9002	8	24.1627
WT	Q9Y281	42.2172	15	HGPS	77.3591	8	35.1419
WT	Q15836	63.2996	15	HGPS	89.0505	8	25.7509
WT	P60763	46.7481	15	HGPS	75.1891	8	28.4411
WT	P04040	84.9268	16	HGPS	91.4331	8	6.50629
WT	P07099	70.7601	26	HGPS	79.3347	8	8.57462
WT	Q5JWF2	65.4936	32	HGPS	77.5766	8	12.083
WT	O95299	71.4891	2	HGPS	89.0487	9	17.5597
WT	P08240	91.2073	2	HGPS	90.4308	9	-0.776495
WT	Q9UQ80	57.9004	3	HGPS	73.6812	9	15.7808
WT	Q9HAV7	89.3206	3	HGPS	87.1456	9	-2.17499
WT	Q86WV6	57.5037	3	HGPS	86.3864	9	28.8827
WT	Q71UM5	63.8885	3	HGPS	80.999	9	17.1105
WT	P49207	49.8154	3	HGPS	76.1177	9	26.3022
WT	Q9Y5J7	52.2263	4	HGPS	71.0626	9	18.8362
WT	O94901	73.3112	4	HGPS	85.7562	9	12.445
WT	O43615	74.9326	6	HGPS	82.4011	9	7.46851
WT	O43920	56.546	6	HGPS	66.8139	9	10.2679
WT	O94979	64.9349	6	HGPS	54.2462	9	-10.6887
WT	Q99805	87.3703	6	HGPS	94.6413	9	7.27099
WT	Q15365	70.9441	6	HGPS	84.7052	9	13.7612
WT	Q14103	50.6601	6	HGPS	68.0584	9	17.3983
WT	Q9NX40	89.373	7	HGPS	97.9463	9	8.57328
WT	Q9H853	28.2135	7	HGPS	54.586	9	26.3726
WT	P07195	35.8299	7	HGPS	66.1844	9	30.3544
WT	P30536	48.2483	7	HGPS	71.579	9	23.3307
WT	Q9NYL9	73.0428	8	HGPS	76.2839	9	3.24111
WT	P09211	38.9925	8	HGPS	69.9093	9	30.9168
WT	Q9HD45	78.9959	9	HGPS	81.2034	9	2.20755
WT	O95571	39.5608	9	HGPS	64.9057	9	25.3449
WT	P51148	70.7254	9	HGPS	88.72	9	17.9946
WT	Q13011	77.8388	10	HGPS	77.1324	9	-0.706429
WT	P51970	51.8613	10	HGPS	73.2319	9	21.3706
WT	Q9H0C2	51.8528	11	HGPS	64.1068	9	12.254
WT	Q02978	49.1795	11	HGPS	61.2878	9	12.1083
WT	Q9NVD7	81.463	12	HGPS	89.4434	9	7.98043
WT	P61769	94.9398	12	HGPS	94.3887	9	-0.551044
WT	P27105	79.3314	13	HGPS	82.1729	9	2.84147
WT	P11234	56.2164	14	HGPS	94.1734	9	37.957
WT	P61160	40.9073	14	HGPS	72.3257	9	31.4184
WT	O60664	36.5115	15	HGPS	74.8452	9	38.3337
WT	O43175	55.9453	17	HGPS	75.4613	9	19.516
WT	P16401	4.02	20	HGPS	11.5624	9	7.54239
WT	Q9H4M9	46.0537	27	HGPS	81.6994	9	35.6457
WT	Q10567	38.7047	39	HGPS	72.6731	9	33.9683
WT	Q9UBS4	77.7269	2	HGPS	77.1555	10	-0.571415
WT	Q16363	86.6491	3	HGPS	91.283	10	4.63385
WT	P29317	72.1438	3	HGPS	84.641	10	12.4972
WT	P13797	46.2609	4	HGPS	80.1448	10	33.8839
WT	P25398	42.4272	4	HGPS	69.8734	10	27.4463
WT	Q12931	65.9422	4	HGPS	77.8614	10	11.9192
WT	P40429	58.7396	4	HGPS	72.216	10	13.4765
WT	Q9Y512	38.9182	5	HGPS	67.6453	10	28.7271
WT	Q96AQ6	44.869	5	HGPS	65.2613	10	20.3923
WT	Q96A33	75.5841	5	HGPS	76.0976	10	0.513527
WT	P15531	60.7346	5	HGPS	74.8069	10	14.0724
WT	P62280	37.1925	5	HGPS	66.3502	10	29.1577
WT	Q9NVI7	47.9618	6	HGPS	66.0211	10	18.0593
WT	P28288	76.3549	6	HGPS	75.1718	10	-1.18312
WT	P61513	56.1499	6	HGPS	80.5951	10	24.4452
WT	Q8TCT9	86.733	7	HGPS	90.9839	10	4.25087
WT	Q96JJ7	74.4751	8	HGPS	79.2763	10	4.8012
WT	Q8TCJ2	65.3218	8	HGPS	78.2804	10	12.9586
WT	A1L0T0	70.1718	9	HGPS	75.6896	10	5.51779
WT	P14854	77.2386	9	HGPS	91.1635	10	13.925
WT	Q04917	39.4118	9	HGPS	71.9814	10	32.5696
WT	O75489	64.6169	10	HGPS	82.7325	10	18.1157
WT	O94905	57.3774	10	HGPS	83.1341	10	25.7568
WT	Q95604	88.5231	10	HGPS	94.9805	10	6.45745
WT	P09543	62.3836	10	HGPS	90.0573	10	27.6737
WT	Q15942	50.3913	10	HGPS	78.7608	10	28.3695
WT	Q08211	67.8358	10	HGPS	87.1901	10	19.3543
WT	A6NHL2	30.2349	11	HGPS	57.0379	10	26.8029
WT	P00505	59.7998	11	HGPS	63.0232	10	3.2234
WT	Q16795	68.7995	11	HGPS	87.4556	10	18.6562
WT	Q15067	89.0491	11	HGPS	94.3036	10	5.25454
WT	Q15005	75.2137	11	HGPS	77.121	10	1.90727
WT	Q969H8	55.0372	12	HGPS	68.2353	10	13.198
WT	Q8TED1	83.3096	12	HGPS	88.9555	10	5.64587
WT	P09669	48.5425	12	HGPS	69.9542	10	21.4118
WT	P84095	52.4207	13	HGPS	87.9954	10	35.5746
WT	Q8NBX0	74.5403	14	HGPS	78.9952	10	4.45489
WT	P30499	88.424	14	HGPS	90.6761	10	2.25208
WT	P62140	47.0251	14	HGPS	80.1707	10	33.1455
WT	O75340	60.3334	15	HGPS	83.7806	10	23.4472
WT	O95302	71.4006	16	HGPS	74.1782	10	2.77754
WT	P41091	47.967	19	HGPS	85.0632	10	37.0961
WT	P54289	55.4697	20	HGPS	84.1358	10	28.666
WT	O00264	61.4771	21	HGPS	68.2334	10	6.75636
WT	P07737	46.1734	21	HGPS	77.0608	10	30.8875
WT	P05997	85.3786	23	HGPS	92.1052	10	6.72665
WT	P08754	65.2066	23	HGPS	88.4224	10	23.2158
WT	P05204	66.9664	24	HGPS	79.2315	10	12.2651
WT	P04216	52.1693	34	HGPS	78.4589	10	26.2896
WT	O95678	11.0255	2	HGPS	39.903	11	28.8775
WT	Q9Y3A5	79.1236	3	HGPS	91.8859	11	12.7623
WT	Q9P0K7	47.9501	3	HGPS	89.5593	11	41.6092
WT	Q92544	81.1996	4	HGPS	86.0639	11	4.86428
WT	Q07666	81.4741	4	HGPS	78.4154	11	-3.05867
WT	P35268	35.3994	4	HGPS	63.8942	11	28.4949
WT	P83731	55.231	4	HGPS	77.7072	11	22.4762
WT	P62899	46.1194	4	HGPS	65.2496	11	19.1302
WT	Q96L21	56.0793	5	HGPS	79.8375	11	23.7582
WT	Q10588	37.1609	5	HGPS	80.2161	11	43.0552
WT	Q07092	84.7144	5	HGPS	59.4839	11	-25.2305
WT	P62491	70.2154	5	HGPS	79.5183	11	9.30291
WT	P53992	82.5533	5	HGPS	88.3706	11	5.81729
WT	Q9UII2	68.9595	7	HGPS	75.7425	11	6.78295
WT	Q9BVK6	66.1323	7	HGPS	72.2686	11	6.13638
WT	O60565	47.7936	8	HGPS	73.3282	11	25.5346
WT	P62987	82.9048	8	HGPS	88.6119	11	5.7071
WT	O60812	72.5293	9	HGPS	88.4915	11	15.9622
WT	Q16836	58.3252	9	HGPS	69.5682	11	11.243
WT	Q08043	42.4142	9	HGPS	74.2509	11	31.8366
WT	P62913	42.3382	9	HGPS	62.7866	11	20.4484
WT	Q99832	48.7229	10	HGPS	74.0113	11	25.2884
WT	Q7L576	52.7897	10	HGPS	79.5816	11	26.7919
WT	P17096	18.7435	11	HGPS	68.1478	11	49.4043
WT	P09972	60.7113	12	HGPS	81.9723	11	21.2611
WT	P11279	80.984	12	HGPS	90.1206	11	9.1366
WT	Q6NUK1	55.1558	12	HGPS	68.5413	11	13.3855
WT	P17661	19.0605	13	HGPS	67.2251	11	48.1646
WT	Q9TNN7	88.217	14	HGPS	91.2849	11	3.06789
WT	O95816	48.5881	14	HGPS	76.2101	11	27.622
WT	Q99536	36.3973	14	HGPS	73.8292	11	37.4319
WT	P29966	92.8565	14	HGPS	95.8983	11	3.04178
WT	Q58FF8	58.8013	15	HGPS	73.2358	11	14.4346
WT	P62136	46.5859	15	HGPS	81.7794	11	35.1935
WT	P60953	60.5672	15	HGPS	85.4673	11	24.9001
WT	Q14141	51.4055	16	HGPS	71.2024	11	19.7969
WT	P52943	41.7715	16	HGPS	69.7978	11	28.0262
WT	O75955	57.4394	17	HGPS	81.1173	11	23.6779
WT	Q7Z4I7	72.0779	18	HGPS	80.3832	11	8.30533
WT	Q6NXT2	9.12251	19	HGPS	21.0784	11	11.9559
WT	P34931	56.558	21	HGPS	78.5292	11	21.9712
WT	Q01518	47.9131	22	HGPS	79.762	11	31.8489
WT	O15031	89.1044	29	HGPS	92.1415	11	3.03709
WT	O94832	71.0398	40	HGPS	88.9988	11	17.9589
WT	P46939	64.027	128	HGPS	79.6741	11	15.6471
WT	Q8N6G6	89.1774	2	HGPS	82.1972	12	-6.98019
WT	P42224	83.6788	2	HGPS	79.5537	12	-4.12511
WT	P58107	45.699	2	HGPS	74.9331	12	29.2341
WT	O60488	33.4616	3	HGPS	85.0569	12	51.5953
WT	P11498	57.74	3	HGPS	81.1472	12	23.4073
WT	Q96I99	78.5078	4	HGPS	77.6496	12	-0.8582
WT	Q8TC12	65.4602	4	HGPS	77.9236	12	12.4634
WT	Q9Y3U8	47.6984	5	HGPS	76.4413	12	28.7429
WT	Q9NYL4	47.9067	5	HGPS	59.5543	12	11.6476
WT	O00567	57.9734	6	HGPS	75.3577	12	17.3843
WT	O75915	64.4823	6	HGPS	79.8036	12	15.3212
WT	Q16134	66.1418	6	HGPS	79.97	12	13.8282
WT	Q07021	56.864	6	HGPS	59.8004	12	2.93635
WT	P50402	50.6034	6	HGPS	63.1503	12	12.5469
WT	Q9P2R7	62.6012	7	HGPS	70.1274	12	7.5262
WT	Q96CS3	84.8617	7	HGPS	85.8275	12	0.965784
WT	Q8N766	84.5886	8	HGPS	73.3999	12	-11.1888
WT	P60842	58.9654	8	HGPS	81.1773	12	22.2119
WT	A6NKZ8	27.6315	9	HGPS	53.6141	12	25.9826
WT	O96000	53.8967	10	HGPS	74.4825	12	20.5858
WT	P62910	42.6566	10	HGPS	72.64	12	29.9834
WT	Q9BVC6	62.3537	11	HGPS	61.6944	12	-0.659302
WT	P35442	82.2334	11	HGPS	86.2452	12	4.01183
WT	P10321	91.4356	12	HGPS	91.4821	12	0.0465218
WT	Q29960	91.0529	12	HGPS	91.9921	12	0.939228
WT	P62820	72.3329	12	HGPS	85.2544	12	12.9214
WT	P10606	59.0945	15	HGPS	77.5107	12	18.4162
WT	P36873	47.3211	15	HGPS	82.6733	12	35.3522
WT	P11233	47.9111	18	HGPS	89.5213	12	41.6102
WT	Q13492	83.5845	19	HGPS	93.9147	12	10.3302
WT	P48643	49.2139	20	HGPS	71.5743	12	22.3604
WT	P20908	96.4925	21	HGPS	93.2845	12	-3.20803
WT	Q969G5	44.1155	22	HGPS	82.6137	12	38.4982
WT	P50148	59.304	22	HGPS	85.6341	12	26.3302
WT	A0FGR8	70.7366	26	HGPS	89.6569	12	18.9203
WT	P07814	59.3064	2	HGPS	71.999	13	12.6927
WT	Q8IVL6	62.9731	2	HGPS	77.9893	13	15.0161
WT	P60866	29.9949	2	HGPS	65.7347	13	35.7398
WT	O60506	49.1301	3	HGPS	80.8111	13	31.681
WT	P18621	54.2968	3	HGPS	74.7499	13	20.4531
WT	O75521	72.9613	4	HGPS	79.6403	13	6.67898
WT	Q16270	75.6056	4	HGPS	89.1215	13	13.5159
WT	O60568	87.7032	5	HGPS	73.998	13	-13.7052
WT	Q8NHW5	35.9721	6	HGPS	69.8489	13	33.8768
WT	P80303	82.473	6	HGPS	85.113	13	2.63999
WT	Q9UNX3	47.0053	6	HGPS	72.4295	13	25.4242
WT	Q9BS26	64.0981	7	HGPS	71.1066	13	7.00854
WT	Q969V3	55.0335	8	HGPS	65.2756	13	10.2421
WT	Q15907	69.6106	8	HGPS	80.6949	13	11.0843
WT	P10515	57.7676	9	HGPS	68.0979	13	10.3303
WT	P46776	42.7147	9	HGPS	68.7643	13	26.0496
WT	P59998	35.344	9	HGPS	66.0445	13	30.7005
WT	Q92841	83.7247	10	HGPS	85.3011	13	1.57641
WT	Q9NX63	47.4179	12	HGPS	53.191	13	5.77312
WT	O95831	63.2155	12	HGPS	70.6433	13	7.42774
WT	P30501	86.405	12	HGPS	93.1898	13	6.78479
WT	Q9Y6C9	55.2508	13	HGPS	67.4393	13	12.1885
WT	P29279	84.6783	13	HGPS	83.6511	13	-1.02721
WT	P13073	51.8905	14	HGPS	73.2419	13	21.3514
WT	Q9UHG3	67.3661	19	HGPS	79.4588	13	12.0927
WT	Q9BTV4	65.4729	19	HGPS	76.8369	13	11.364
WT	Q9UBI6	52.078	20	HGPS	84.5849	13	32.5069
WT	P08134	74.0319	21	HGPS	86.5238	13	12.4919
WT	P62158	44.0089	23	HGPS	79.4039	13	35.395
WT	P50991	46.1435	23	HGPS	71.2814	13	25.1379
WT	P08107	56.3892	34	HGPS	79.2881	13	22.8989
WT	O43390	52.167	4	HGPS	68.1415	14	15.9744
WT	Q93050	70.2104	4	HGPS	81.8677	14	11.6573
WT	Q15366	63.0554	4	HGPS	82.9085	14	19.8531
WT	P27144	83.7262	4	HGPS	79.7922	14	-3.93406
WT	Q8WVM8	67.009	5	HGPS	71.0765	14	4.06745
WT	P29803	53.1666	5	HGPS	65.9824	14	12.8158
WT	Q10471	89.1339	5	HGPS	79.2325	14	-9.90141
WT	P62841	43.2604	5	HGPS	73.8818	14	30.6214
WT	P62826	49.0981	5	HGPS	79.1272	14	30.0291
WT	O75746	70.2629	6	HGPS	76.1271	14	5.8642
WT	P07954	57.7463	7	HGPS	66.3231	14	8.57675
WT	Q12907	54.5284	7	HGPS	72.2763	14	17.7479
WT	P05386	43.2524	8	HGPS	66.7505	14	23.4981
WT	P07602	74.6172	8	HGPS	90.9031	14	16.2859
WT	Q86Y82	83.5156	11	HGPS	83.4274	14	-0.0882669
WT	P20674	54.59	11	HGPS	77.0644	14	22.4744
WT	P48059	61.4241	11	HGPS	78.2726	14	16.8485
WT	O15143	33.5631	12	HGPS	76.8936	14	43.3305
WT	Q53EP0	90.3488	12	HGPS	86.5195	14	-3.82933
WT	P62888	50.6901	12	HGPS	66.7868	14	16.0966
WT	P07339	75.1732	15	HGPS	80.5409	14	5.36773
WT	P49821	71.6767	15	HGPS	82.7898	14	11.1131
WT	P51149	76.6209	15	HGPS	91.6216	14	15.0007
WT	O15145	47.847	16	HGPS	82.1372	14	34.2903
WT	P04222	87.6526	16	HGPS	93.2113	14	5.55862
WT	P50993	67.582	16	HGPS	87.1096	14	19.5276
WT	P13489	48.642	18	HGPS	78.1896	14	29.5477
WT	P18669	43.075	18	HGPS	73.472	14	30.3969
WT	P27348	42.5863	18	HGPS	72.1578	14	29.5715
WT	P31946	45.3085	18	HGPS	74.5859	14	29.2774
WT	Q71UI9	43.9589	19	HGPS	51.3207	14	7.3618
WT	O15173	69.2461	21	HGPS	75.6344	14	6.38835
WT	O75083	35.3348	22	HGPS	67.3418	14	32.0071
WT	P17301	12.1348	22	HGPS	79.3349	14	67.2
WT	Q16720	54.3036	23	HGPS	83.1739	14	28.8702
WT	P61106	64.58	26	HGPS	80.9677	14	16.3877
WT	Q96AC1	64.9359	27	HGPS	78.24	14	13.3041
WT	Q14847	51.6252	41	HGPS	63.3545	14	11.7292
WT	O95292	81.3347	3	HGPS	81.933	15	0.598293
WT	P00533	87.1238	3	HGPS	95.1994	15	8.07559
WT	P05787	7.89484	4	HGPS	41.2413	15	33.3465
WT	P13647	6.40648	5	HGPS	33.3512	15	26.9447
WT	P62266	46.3652	6	HGPS	70.1855	15	23.8203
WT	P61978	76.485	8	HGPS	81.1594	15	4.67439
WT	Q31612	91.458	9	HGPS	92.5342	15	1.0762
WT	P61619	77.425	9	HGPS	84.6119	15	7.18691
WT	Q58FF3	59.3758	10	HGPS	66.8017	15	7.42596
WT	P17844	91.508	10	HGPS	87.6408	15	-3.86723
WT	Q16555	45.6719	10	HGPS	81.4588	15	35.7868
WT	Q04837	64.8609	10	HGPS	69.7882	15	4.92721
WT	P42766	54.3202	10	HGPS	76.4553	15	22.135
WT	P61353	51.5768	10	HGPS	70.8523	15	19.2755
WT	P51571	75.2604	11	HGPS	74.8645	15	-0.395894
WT	O75964	42.4517	13	HGPS	62.0274	15	19.5757
WT	P61019	83.5627	13	HGPS	86.1474	15	2.58468
WT	Q05639	39.4459	14	HGPS	72.5245	15	33.0786
WT	P36542	38.6491	14	HGPS	62.383	15	23.7339
WT	P41250	57.0582	14	HGPS	72.8429	15	15.7847
WT	Q07000	86.9052	15	HGPS	91.6345	15	4.72928
WT	Q6UB35	75.7374	16	HGPS	78.0651	15	2.32771
WT	P29992	56.7765	18	HGPS	85.8112	15	29.0347
WT	P04439	93.573	19	HGPS	91.7677	15	-1.80528
WT	P46459	52.5797	20	HGPS	77.6136	15	25.0339
WT	Q01814	55.4396	21	HGPS	82.8041	15	27.3645
WT	A6NIZ1	56.2546	24	HGPS	83.5285	15	27.2738
WT	P29692	50.4678	5	HGPS	63.0217	16	12.5539
WT	P46778	43.526	5	HGPS	69.8356	16	26.3097
WT	P11166	95.7692	6	HGPS	89.6546	16	-6.11454
WT	Q12884	76.7191	7	HGPS	84.2872	16	7.56806
WT	Q15155	89.9139	8	HGPS	94.8301	16	4.91621
WT	P30040	66.4259	8	HGPS	74.7805	16	8.35465
WT	Q5JPE7	89.9139	8	HGPS	94.8301	16	4.91621
WT	P22392	47.9601	9	HGPS	75.404	16	27.4439
WT	P84098	55.9617	9	HGPS	77.47	16	21.5083
WT	P30533	83.4927	10	HGPS	83.4077	16	-0.0849556
WT	Q9H0U4	70.6729	11	HGPS	84.8341	16	14.1612
WT	P30510	87.7236	16	HGPS	92.0269	16	4.30329
WT	P40227	45.4828	16	HGPS	73.7599	16	28.277
WT	P13637	67.8182	17	HGPS	86.9537	16	19.1355
WT	Q96A08	19.6274	18	HGPS	36.857	16	17.2296
WT	P31937	63.2916	18	HGPS	71.6362	16	8.34463
WT	P80723	39.0364	19	HGPS	86.5348	16	47.4984
WT	P30455	93.3241	22	HGPS	91.5721	16	-1.75195
WT	P42765	60.266	23	HGPS	65.7875	16	5.52149
WT	Q13418	72.8674	25	HGPS	85.2248	16	12.3573
WT	P07900	46.5179	26	HGPS	73.8259	16	27.308
WT	P35613	70.4958	28	HGPS	89.7879	16	19.2921
WT	P04792	55.0385	30	HGPS	77.4937	16	22.4552
WT	Q08431	77.4897	30	HGPS	86.7495	16	9.2598
WT	P0CW22	39.4896	3	HGPS	67.6196	17	28.13
WT	P28300	93.8299	4	HGPS	94.9737	17	1.14382
WT	P05388	36.6039	7	HGPS	70.3866	17	33.7827
WT	P30050	40.0224	9	HGPS	65.2614	17	25.2391
WT	Q9Y4P3	71.4039	11	HGPS	82.8196	17	11.4157
WT	A6NNZ2	27.743	11	HGPS	54.5076	17	26.7646
WT	Q8TD47	38.0194	11	HGPS	62.686	17	24.6666
WT	Q9Y277	57.9848	13	HGPS	68.3864	17	10.4016
WT	Q3ZCM7	27.7157	13	HGPS	54.5076	17	26.7919
WT	Q9UGP8	94.9092	14	HGPS	94.457	17	-0.452167
WT	Q9P0L0	76.9032	15	HGPS	81.8748	17	4.97161
WT	P62244	37.6401	15	HGPS	66.6279	17	28.9879
WT	P17987	43.5663	17	HGPS	74.7217	17	31.1554
WT	P62906	55.0459	17	HGPS	70.6679	17	15.6221
WT	P62258	44.2644	17	HGPS	76.8194	17	32.5551
WT	P62834	55.9633	20	HGPS	78.7905	17	22.8273
WT	Q13162	63.8003	22	HGPS	74.5536	17	10.7533
WT	Q16695	8.9373	23	HGPS	19.9988	17	11.0615
WT	P61586	75.8183	24	HGPS	88.6361	17	12.8178
WT	Q9HAV0	56.2713	26	HGPS	82.9012	17	26.6299
WT	P16070	52.6544	26	HGPS	84.3023	17	31.6479
WT	P05534	94.2562	27	HGPS	92.411	17	-1.8452
WT	P30837	73.2928	55	HGPS	72.9464	17	-0.346413
WT	Q92616	47.7568	4	HGPS	77.5068	18	29.75
WT	P26373	43.677	6	HGPS	68.9197	18	25.2427
WT	P62750	45.5856	7	HGPS	69.8957	18	24.3101
WT	Q9UH99	84.3024	9	HGPS	79.6653	18	-4.63713
WT	Q6PIU2	22.1099	9	HGPS	68.2815	18	46.1716
WT	Q9NTJ5	60.0874	12	HGPS	72.3179	18	12.2305
WT	P99999	43.1292	12	HGPS	65.0222	18	21.893
WT	P26599	67.6553	13	HGPS	78.2571	18	10.6017
WT	P61981	45.8454	13	HGPS	74.3668	18	28.5214
WT	Q9H9B4	55.2026	14	HGPS	66.7959	18	11.5932
WT	P18859	42.4526	18	HGPS	64.634	18	22.1814
WT	P36957	59.1017	19	HGPS	70.4058	18	11.3041
WT	P10301	59.7254	24	HGPS	86.8607	18	27.1353
WT	Q9BWM7	52.0057	29	HGPS	67.6513	18	15.6456
WT	P53675	39.6624	31	HGPS	73.0938	18	33.4314
WT	Q96HC4	45.4501	2	HGPS	71.8301	19	26.3801
WT	Q76M96	80.0301	3	HGPS	90.054	19	10.024
WT	P62249	37.9305	4	HGPS	69.0763	19	31.1457
WT	P46782	38.3219	6	HGPS	64.2795	19	25.9576
WT	P62263	37.4404	9	HGPS	67.2642	19	29.8238
WT	Q9Y5M8	74.2163	10	HGPS	78.5706	19	4.35431
WT	Q9Y2Q3	61.9155	10	HGPS	77.4524	19	15.5369
WT	O94826	69.3411	10	HGPS	83.6067	19	14.2656
WT	Q00839	82.3323	10	HGPS	91.3743	19	9.04202
WT	P50914	46.0001	10	HGPS	67.09	19	21.0899
WT	Q969X5	54.2685	11	HGPS	72.8353	19	18.5668
WT	P46781	35.6374	11	HGPS	63.4351	19	27.7977
WT	Q9Y696	49.3662	13	HGPS	88.528	19	39.1618
WT	P22090	37.2209	14	HGPS	67.1898	19	29.9689
WT	O95202	56.4317	15	HGPS	67.5157	19	11.084
WT	P62829	46.7483	15	HGPS	68.6227	19	21.8744
WT	P30512	90.849	17	HGPS	89.8516	19	-0.997462
WT	P13746	93.2018	20	HGPS	92.3546	19	-0.847188
WT	P30048	68.9253	21	HGPS	71.5764	19	2.6511
WT	P08238	57.4675	28	HGPS	75.9636	19	18.496
WT	Q96CW1	57.8814	32	HGPS	78.2568	19	20.3753
WT	P20700	3.56682	33	HGPS	19.3643	19	15.7975
WT	P63000	49.5815	38	HGPS	83.2332	19	33.6516
WT	P63010	40.7102	72	HGPS	67.779	19	27.0688
WT	P55145	61.4131	3	HGPS	72.2521	20	10.839
WT	O15523	65.6043	4	HGPS	82.5624	20	16.9581
WT	Q5JTV8	60.7602	5	HGPS	62.0196	20	1.25945
WT	P05362	79.1753	7	HGPS	93.0674	20	13.8921
WT	P46779	56.432	7	HGPS	79.7421	20	23.3101
WT	Q70UQ0	43.3744	8	HGPS	68.1098	20	24.7353
WT	P50416	64.9516	11	HGPS	69.2908	20	4.33929
WT	P04181	95.1493	14	HGPS	94.0734	20	-1.07589
WT	P17813	77.8394	14	HGPS	90.3271	20	12.4877
WT	P30084	57.982	15	HGPS	71.2408	20	13.2588
WT	Q9UIJ7	71.5888	16	HGPS	76.5064	20	4.9176
WT	P26006	64.7089	16	HGPS	91.1496	20	26.4408
WT	P07910	73.4176	17	HGPS	87.8984	20	14.4808
WT	P16188	93.3303	19	HGPS	90.4689	20	-2.86142
WT	P30447	94.9171	21	HGPS	92.5774	20	-2.33971
WT	P78371	43.9566	21	HGPS	75.0437	20	31.0871
WT	P31930	41.0533	22	HGPS	54.1306	20	13.0773
WT	O75367	44.1703	23	HGPS	65.8453	20	21.675
WT	P61224	55.4285	30	HGPS	83.0258	20	27.5972
WT	Q14192	37.3687	31	HGPS	77.6324	20	40.2637
WT	P26641	45.2207	3	HGPS	57.2969	21	12.0762
WT	O00571	65.6043	4	HGPS	86.7735	21	21.1692
WT	P05387	47.4847	6	HGPS	75.4099	21	27.9252
WT	Q15233	77.809	7	HGPS	82.6404	21	4.83137
WT	O43854	73.6889	8	HGPS	88.4545	21	14.7656
WT	O95573	64.9095	9	HGPS	90.993	21	26.0835
WT	Q02818	94.8087	9	HGPS	86.427	21	-8.38172
WT	P62753	35.3738	12	HGPS	63.2215	21	27.8477
WT	Q15293	59.9301	13	HGPS	77.8388	21	17.9087
WT	P55290	64.0256	13	HGPS	82.784	21	18.7584
WT	Q9UJZ1	58.8032	14	HGPS	69.6609	21	10.8578
WT	Q9Y305	64.4046	15	HGPS	76.5527	21	12.1481
WT	P30044	62.7226	16	HGPS	76.1368	21	13.4142
WT	P60174	48.5252	16	HGPS	75.1185	21	26.5933
WT	P39656	46.4863	18	HGPS	64.6651	21	18.1787
WT	P05091	90.4758	19	HGPS	83.306	21	-7.16982
WT	P35609	41.944	19	HGPS	72.8002	21	30.8563
WT	P30459	91.4298	20	HGPS	89.828	21	-1.60177
WT	P30492	91.9801	20	HGPS	90.7798	21	-1.20031
WT	P31040	64.5565	21	HGPS	79.44	21	14.8835
WT	P00558	42.2524	22	HGPS	74.779	21	32.5267
WT	P07858	45.0578	22	HGPS	68.6602	21	23.6024
WT	Q9NR12	61.4086	25	HGPS	72.754	21	11.3453
WT	P08648	73.6931	25	HGPS	79.4805	21	5.78741
WT	P16402	57.2605	26	HGPS	69.9733	21	12.7129
WT	P62070	48.4336	29	HGPS	83.9117	21	35.4781
WT	P06753	54.109	33	HGPS	79.9339	21	25.8249
WT	P35222	79.013	33	HGPS	88.0754	21	9.06232
WT	P48735	68.8144	53	HGPS	63.1826	21	-5.63176
WT	P32322	86.2391	4	HGPS	80.8306	22	-5.4085
WT	P48449	72.4624	5	HGPS	86.7395	22	14.2771
WT	P23396	44.5908	6	HGPS	67.8011	22	23.2103
WT	P62269	38.5359	7	HGPS	67.7244	22	29.1885
WT	Q9UHQ9	67.5232	12	HGPS	82.3536	22	14.8303
WT	P61604	62.6148	12	HGPS	66.4207	22	3.80591
WT	P09622	56.5889	13	HGPS	67.6469	22	11.058
WT	P53007	58.892	13	HGPS	73.7583	22	14.8662
WT	Q31610	94.1743	14	HGPS	92.1605	22	-2.01378
WT	P30461	94.0682	15	HGPS	91.9785	22	-2.0897
WT	P23528	39.3947	18	HGPS	79.0203	22	39.6257
WT	O75131	70.5185	20	HGPS	89.3003	22	18.7818
WT	P38117	57.5136	20	HGPS	68.1657	22	10.6521
WT	Q8IUE6	22.0867	21	HGPS	36.1349	22	14.0483
WT	P61158	41.1623	24	HGPS	70.664	22	29.5016
WT	P16403	59.0168	28	HGPS	71.0005	22	11.9837
WT	P21291	47.1896	32	HGPS	71.982	22	24.7924
WT	P21964	67.3664	33	HGPS	76.0953	22	8.72889
WT	P68431	7.42241	35	HGPS	17.5995	22	10.1771
WT	P15880	36.8568	15	HGPS	64.7086	23	27.8519
WT	P35232	52.4497	16	HGPS	65.0305	23	12.5808
WT	P09486	86.3577	18	HGPS	89.5164	23	3.15868
WT	P16190	90.9471	18	HGPS	89.7146	23	-1.23247
WT	P46977	55.6644	18	HGPS	72.7237	23	17.0593
WT	P09110	78.0218	19	HGPS	72.4181	23	-5.60371
WT	P01891	91.3336	20	HGPS	91.2533	23	-0.0802981
WT	P28331	79.319	28	HGPS	90.1341	23	10.815
WT	P13804	61.5676	29	HGPS	70.8141	23	9.24649
WT	Q71DI3	7.25019	33	HGPS	17.0251	23	9.77492
WT	Q9UHB6	79.2833	48	HGPS	88.8273	23	9.54398
WT	O95782	54.3248	54	HGPS	79.886	23	25.5612
WT	P39019	48.2044	6	HGPS	71.8671	24	23.6626
WT	Q6UVK1	74.9378	7	HGPS	82.3349	24	7.39709
WT	P62081	41.9325	8	HGPS	72.0068	24	30.0743
WT	P62277	44.559	9	HGPS	66.9211	24	22.3621
WT	Q8WX93	69.6719	10	HGPS	85.9541	24	16.2822
WT	P08559	48.821	11	HGPS	64.6638	24	15.8428
WT	P27635	57.9004	16	HGPS	83.1725	24	25.2721
WT	P30456	91.4295	16	HGPS	92.7266	24	1.29717
WT	Q16698	60.7337	19	HGPS	67.7447	24	7.01096
WT	P49755	74.8886	19	HGPS	70.1098	24	-4.77878
WT	P62937	46.095	22	HGPS	74.9026	24	28.8077
WT	P35241	44.5852	26	HGPS	79.4468	24	34.8616
WT	P10319	90.6566	27	HGPS	92.9972	24	2.34063
WT	P84243	7.25019	33	HGPS	19.2123	24	11.9621
WT	Q03252	19.5748	36	HGPS	43.0666	24	23.4918
WT	Q9HDC9	57.7036	15	HGPS	71.4463	25	13.7427
WT	Q96D15	50.2995	16	HGPS	68.6538	25	18.3543
WT	P30485	92.9154	17	HGPS	91.8978	25	-1.01766
WT	P51572	70.6137	17	HGPS	74.4877	25	3.874
WT	Q29718	92.5277	18	HGPS	92.2106	25	-0.317032
WT	P30481	92.8799	19	HGPS	91.7208	25	-1.15905
WT	P30495	91.8908	19	HGPS	92.2106	25	0.319868
WT	P30479	92.0195	21	HGPS	90.0377	25	-1.98179
WT	Q06830	48.3086	22	HGPS	71.6549	25	23.3463
WT	P37802	26.7449	22	HGPS	63.3048	25	36.5599
WT	P30685	89.8915	23	HGPS	91.995	25	2.1035
WT	P61313	65.0907	23	HGPS	74.3319	25	9.2412
WT	P30490	90.1064	25	HGPS	91.3881	25	1.28174
WT	P18465	92.4522	25	HGPS	92.6613	25	0.209132
WT	Q96QV6	22.1872	26	HGPS	38.3149	25	16.1277
WT	P22695	42.1547	27	HGPS	57.8776	25	15.7228
WT	P24539	42.1862	29	HGPS	61.9751	25	19.7889
WT	P21796	53.8251	31	HGPS	71.6006	25	17.7755
WT	P01892	92.9392	34	HGPS	92.1089	25	-0.830316
WT	P54652	52.5333	34	HGPS	77.8215	25	25.2881
WT	P63104	44.8036	37	HGPS	73.7479	25	28.9443
WT	P62879	55.7796	39	HGPS	83.5123	25	27.7327
WT	P02461	92.9147	53	HGPS	93.8916	25	0.976965
WT	Q5JRX3	74.3518	6	HGPS	82.3013	26	7.94949
WT	Q00341	73.7511	7	HGPS	85.3813	26	11.6302
WT	Q8IVF2	82.2714	12	HGPS	90.8465	26	8.57513
WT	O75390	51.4658	15	HGPS	64.1199	26	12.6541
WT	P18463	91.6595	20	HGPS	90.6757	26	-0.983835
WT	P30484	91.9562	21	HGPS	91.7105	26	-0.245671
WT	P50990	52.4251	23	HGPS	72.7322	26	20.3071
WT	P16104	21.9772	24	HGPS	36.9244	26	14.9473
WT	P11177	65.8539	25	HGPS	71.0835	26	5.22962
WT	Q6PEY2	30.7137	28	HGPS	59.0866	26	28.3729
WT	Q8N257	16.8912	34	HGPS	35.0541	26	18.1629
WT	O60716	84.0998	51	HGPS	89.2248	26	5.12499
WT	P11717	84.4566	5	HGPS	93.9904	27	9.53384
WT	P12110	90.3158	10	HGPS	86.0704	27	-4.24537
WT	Q13724	47.9492	14	HGPS	66.0589	27	18.1097
WT	Q8NBS9	60.3817	17	HGPS	68.2365	27	7.85481
WT	Q04826	92.5384	18	HGPS	91.7278	27	-0.810606
WT	Q29940	92.0103	21	HGPS	91.021	27	-0.989255
WT	Q7L7L0	24.8643	26	HGPS	39.7016	27	14.8373
WT	P09382	35.4833	27	HGPS	68.9957	27	33.5124
WT	P24844	83.8307	47	HGPS	85.3225	27	1.49181
WT	P46777	38.268	8	HGPS	68.5739	28	30.3059
WT	Q32P28	65.2751	12	HGPS	66.6419	28	1.36686
WT	P10316	92.2937	27	HGPS	91.7623	28	-0.53139
WT	P31949	50.0407	27	HGPS	77.2275	28	27.1868
WT	Q9NY65	29.3053	31	HGPS	57.6056	28	28.3003
WT	P60660	78.7985	33	HGPS	82.6706	28	3.87211
WT	Q15084	56.7048	34	HGPS	73.0842	28	16.3794
WT	P60903	44.3416	37	HGPS	83.8065	28	39.4648
WT	P07951	64.9327	62	HGPS	83.8072	28	18.8745
WT	Q14204	38.93	65	HGPS	76.8078	28	37.8777
WT	Q07020	41.6567	11	HGPS	69.0921	29	27.4355
WT	P08865	34.5071	12	HGPS	60.146	29	25.6389
WT	P17931	68.3552	16	HGPS	84.3258	29	15.9706
WT	P34897	71.8812	16	HGPS	74.6144	29	2.73319
WT	Q12797	79.1798	17	HGPS	85.4391	29	6.25932
WT	P03989	92.1909	19	HGPS	92.0036	29	-0.187332
WT	P06733	38.5888	20	HGPS	74.3483	29	35.7595
WT	Q29836	92.0858	20	HGPS	92.5341	29	0.448294
WT	Q9UHD8	50.9697	23	HGPS	77.5265	29	26.5567
WT	Q03135	41.4881	23	HGPS	80.5326	29	39.0445
WT	P49257	61.3675	23	HGPS	67.1971	29	5.82966
WT	P49368	44.2797	23	HGPS	72.3704	29	28.0907
WT	Q99798	65.3941	31	HGPS	70.9698	29	5.57573
WT	P00338	44.0842	35	HGPS	72.0953	29	28.0111
WT	P23527	16.4984	38	HGPS	34.8991	29	18.4007
WT	Q13740	76.9679	55	HGPS	91.4778	29	14.5099
WT	O75947	40.3329	17	HGPS	63.7384	30	23.4055
WT	P30450	91.4991	17	HGPS	92.5358	30	1.03669
WT	P24752	66.8469	18	HGPS	71.0098	30	4.16291
WT	P62424	49.0938	26	HGPS	73.444	30	24.3502
WT	Q6FI13	21.2816	30	HGPS	36.4975	30	15.2159
WT	P57053	18.5872	43	HGPS	35.9636	30	17.3764
WT	Q7Z406	42.4164	53	HGPS	62.5901	30	20.1737
WT	Q15436	60.5578	12	HGPS	75.8337	31	15.2759
WT	P63244	52.4385	13	HGPS	80.2111	31	27.7726
WT	P62917	46.7744	14	HGPS	70.1342	31	23.3599
WT	P46821	70.5686	18	HGPS	85.2881	31	14.7195
WT	P49448	64.2958	20	HGPS	71.2557	31	6.95986
WT	Q99714	64.1825	23	HGPS	65.6988	31	1.51629
WT	O15460	61.6406	28	HGPS	77.4168	31	15.7762
WT	P20671	21.0369	28	HGPS	35.3899	31	14.353
WT	P58876	18.517	45	HGPS	35.8392	31	17.3222
WT	Q16181	56.5683	46	HGPS	77.1725	31	20.6042
WT	P62873	60.6574	51	HGPS	86.4378	31	25.7804
WT	P04899	55.8828	55	HGPS	85.731	31	29.8482
WT	Q9NYU2	63.2844	12	HGPS	75.8964	32	12.612
WT	P54886	74.5387	12	HGPS	74.0755	32	-0.463118
WT	P30453	91.1101	20	HGPS	91.5117	32	0.401606
WT	P62241	46.5979	20	HGPS	64.4057	32	17.8078
WT	Q02878	44.3595	22	HGPS	71.7308	32	27.3713
WT	P45880	57.7129	28	HGPS	74.6017	32	16.8889
WT	Q9UBG0	79.4972	39	HGPS	81.4507	32	1.95346
WT	Q15019	48.8027	41	HGPS	72.4488	32	23.6461
WT	Q6DD88	67.1852	45	HGPS	81.9487	32	14.7635
WT	P06396	50.1296	61	HGPS	76.3583	32	26.2287
WT	P27816	71.33	12	HGPS	84.511	33	13.1811
WT	P61247	37.0644	14	HGPS	64.6056	33	27.5412
WT	Q16647	66.7502	32	HGPS	80.1347	33	13.3845
WT	P15311	42.9967	34	HGPS	83.2882	33	40.2915
WT	P09493	58.9719	65	HGPS	83.3994	33	24.4275
WT	P23246	55.219	18	HGPS	74.5032	34	19.2843
WT	P36776	77.2918	21	HGPS	72.1859	34	-5.10584
WT	Q9BUF5	32.1661	28	HGPS	54.2273	34	22.0612
WT	Q53GQ0	63.2455	32	HGPS	81.9834	34	18.7379
WT	Q8WWI1	73.8478	33	HGPS	86.1601	34	12.3123
WT	P78527	58.2005	35	HGPS	77.2692	34	19.0687
WT	P12235	55.3497	38	HGPS	67.0863	34	11.7366
WT	P19105	79.2864	48	HGPS	82.4279	34	3.14151
WT	P50995	62.4221	52	HGPS	81.0643	34	18.6422
WT	P0CG39	38.5705	62	HGPS	63.6933	34	25.1228
WT	Q00325	57.6885	24	HGPS	71.476	35	13.7876
WT	Q99623	52.5472	25	HGPS	63.2497	35	10.7025
WT	P04350	29.185	26	HGPS	55.3643	35	26.1793
WT	P18124	49.7263	26	HGPS	68.2889	35	18.5626
WT	P22307	83.8091	30	HGPS	86.0015	35	2.19239
WT	P67936	51.7296	47	HGPS	79.5046	35	27.775
WT	O43795	67.3258	56	HGPS	82.0084	35	14.6826
WT	Q562R1	37.4779	58	HGPS	59.1805	35	21.7026
WT	Q99715	92.2464	373	HGPS	90.8089	35	-1.43744
WT	P13639	35.7634	18	HGPS	76.1807	36	40.4173
WT	O75396	63.9867	20	HGPS	72.354	36	8.36728
WT	Q96AY3	55.2996	23	HGPS	66.8685	36	11.5689
WT	P14314	54.0517	28	HGPS	70.1476	36	16.0959
WT	P55072	46.4153	28	HGPS	73.5226	36	27.1073
WT	P13987	44.5772	52	HGPS	86.9697	37	42.3925
WT	Q16822	74.8865	54	HGPS	72.26	37	-2.62647
WT	Q9Y4L1	71.3294	18	HGPS	71.6886	38	0.359172
WT	P48047	46.6625	27	HGPS	65.9708	38	19.3084
WT	P06756	69.1412	51	HGPS	85.9837	39	16.8425
WT	Q9NVA2	51.942	54	HGPS	74.397	39	22.455
WT	P18206	49.7932	61	HGPS	79.2297	39	29.4365
WT	Q9ULV4	45.6739	76	HGPS	76.6184	39	30.9445
WT	P19367	49.4727	13	HGPS	73.4866	40	24.0138
WT	P13667	57.2631	14	HGPS	71.5094	40	14.2463
WT	Q9BVA1	28.9895	35	HGPS	54.4227	40	25.4333
WT	Q9NZN4	80.1068	39	HGPS	87.9565	40	7.84968
WT	Q13748	30.6515	40	HGPS	59.1739	40	28.5225
WT	P05023	69.9023	52	HGPS	86.9909	40	17.0885
WT	O00159	53.689	110	HGPS	76.9969	40	23.3079
WT	P02786	90.7258	24	HGPS	87.1341	41	-3.59174
WT	Q9BSJ8	64.5288	32	HGPS	79.8276	41	15.2988
WT	P05141	51.228	40	HGPS	65.2415	41	14.0135
WT	P55084	54.8611	48	HGPS	70.3675	41	15.5064
WT	Q01995	62.3136	53	HGPS	80.8141	41	18.5005
WT	Q9NQC3	63.0304	56	HGPS	83.6838	41	20.6535
WT	P20020	61.714	60	HGPS	86.5465	41	24.8325
WT	Q13509	28.2813	29	HGPS	52.367	42	24.0857
WT	P68366	29.696	43	HGPS	57.1303	42	27.4343
WT	Q9BYX7	38.4614	70	HGPS	63.1566	42	24.6952
WT	Q9Y6N5	66.8902	13	HGPS	77.0235	43	10.1333
WT	P62701	38.6264	31	HGPS	63.6687	43	25.0423
WT	Q3SY69	78.0264	42	HGPS	74.8422	43	-3.18427
WT	O94925	88.3688	61	HGPS	87.3965	43	-0.972376
WT	P0CG38	38.6656	71	HGPS	63.6956	43	25.0299
WT	P15144	16.7894	111	HGPS	66.2475	43	49.4582
WT	P08123	92.3454	130	HGPS	89.9745	43	-2.37085
WT	P39023	39.8273	20	HGPS	65.6558	44	25.8285
WT	P68371	29.0699	34	HGPS	54.6986	44	25.6286
WT	P09525	50.828	40	HGPS	79.2326	44	28.4046
WT	P04844	53.8679	46	HGPS	70.9782	44	17.1103
WT	P16615	62.1871	68	HGPS	78.3235	44	16.1364
WT	Q02218	67.4032	17	HGPS	81.7611	45	14.3579
WT	P12236	51.6125	46	HGPS	66.7152	45	15.1027
WT	P42704	75.5432	18	HGPS	81.6612	46	6.11803
WT	P35221	88.8034	63	HGPS	90.9633	46	2.15997
WT	P21589	28.0925	64	HGPS	82.4941	46	54.4017
WT	Q92896	86.8651	35	HGPS	86.8364	47	-0.0287238
WT	Q96AG4	51.3444	37	HGPS	70.8611	47	19.5167
WT	P08195	74.8306	39	HGPS	85.8086	48	10.9781
WT	P49748	65.2688	44	HGPS	81.0542	48	15.7854
WT	P46940	48.0909	83	HGPS	79.0265	48	30.9355
WT	P00387	59.7597	85	HGPS	73.9684	48	14.2087
WT	P12109	89.4686	28	HGPS	91.2424	49	1.7738
WT	P23634	52.5379	101	HGPS	86.6482	49	34.1103
WT	Q13423	64.1328	29	HGPS	72.79	50	8.65717
WT	P51659	74.8764	33	HGPS	76.5929	50	1.71649
WT	P07437	29.5277	43	HGPS	55.131	50	25.6033
WT	O43852	66.414	45	HGPS	78.476	50	12.0619
WT	P62805	6.42881	62	HGPS	14.6084	50	8.17955
WT	Q9Y6C2	65.4788	15	HGPS	66.6961	51	1.21729
WT	P11047	92.3778	20	HGPS	92.8464	51	0.468614
WT	P49411	61.7743	34	HGPS	69.1809	51	7.40661
WT	Q16891	44.8782	39	HGPS	68.7945	51	23.9164
WT	Q6NZI2	52.9615	51	HGPS	80.2616	51	27.3002
WT	A5A3E0	38.8133	82	HGPS	63.586	51	24.7727
WT	Q6S8J3	38.8161	89	HGPS	63.586	51	24.7699
WT	P35749	43.5387	89	HGPS	64.09	53	20.5513
WT	P36578	43.2834	17	HGPS	69.9704	55	26.6871
WT	Q71U36	30.4567	56	HGPS	58.5005	56	28.0438
WT	Q9BQE3	30.3432	57	HGPS	58.1838	57	27.8405
WT	Q13813	65.009	31	HGPS	87.7788	59	22.7698
WT	Q5VTE0	36.7598	46	HGPS	73.1164	59	36.3566
WT	P26038	41.7309	70	HGPS	79.4231	59	37.6922
WT	O75369	41.4245	146	HGPS	73.8979	59	32.4734
WT	P12111	75.938	14	HGPS	83.3074	60	7.36936
WT	P00367	64.473	40	HGPS	69.3778	60	4.90479
WT	Q14764	45.1479	92	HGPS	76.6958	60	31.548
WT	Q02809	91.986	20	HGPS	85.914	61	-6.07197
WT	P21980	24.3016	41	HGPS	68.6422	61	44.3406
WT	P68363	30.0768	59	HGPS	57.5307	61	27.4538
WT	O00469	84.4287	17	HGPS	83.799	63	-0.62966
WT	Q01082	66.6961	24	HGPS	86.7006	63	20.0045
WT	P38646	75.1033	55	HGPS	79.4975	63	4.39421
WT	P05556	76.829	90	HGPS	89.2173	63	12.3882
WT	Q00610	39.4076	136	HGPS	70.4932	63	31.0856
WT	P10809	59.7142	53	HGPS	64.9361	64	5.22187
WT	P13674	67.8281	60	HGPS	70.7527	65	2.9246
WT	Q9P2E9	80.9226	35	HGPS	86.5738	66	5.65121
WT	P14618	31.7138	70	HGPS	71.1677	66	39.4539
WT	P04406	36.6396	87	HGPS	67.2724	66	30.6328
WT	Q7KZF4	62.9105	33	HGPS	79.55	67	16.6395
WT	P40926	57.5928	60	HGPS	67.6563	67	10.0635
WT	P11142	53.4476	63	HGPS	78.931	67	25.4833
WT	Q14697	59.7414	54	HGPS	71.1262	69	11.3848
WT	P23284	55.1452	58	HGPS	67.7313	69	12.5862
WT	P04075	62.7756	69	HGPS	83.6903	69	20.9147
WT	Q9Y490	58.0236	190	HGPS	82.4069	72	24.3833
WT	Q14315	36.9454	145	HGPS	73.2498	73	36.3043
WT	P27797	55.5	62	HGPS	68.4364	74	12.9364
WT	P27824	67.007	63	HGPS	76.5798	78	9.57281
WT	P07996	89.1168	73	HGPS	86.7158	78	-2.40094
WT	P02452	94.8382	195	HGPS	88.8632	79	-5.97496
WT	P25705	45.4495	82	HGPS	65.4847	80	20.0352
WT	P08758	42.4414	71	HGPS	72.7199	83	30.2785
WT	P40939	47.4998	85	HGPS	69.306	87	21.8062
WT	P63267	47.3395	162	HGPS	66.2833	88	18.9438
WT	O43707	41.7484	120	HGPS	73.3041	90	31.5557
WT	P04843	53.1419	90	HGPS	67.7347	92	14.5929
WT	P62736	48.6904	179	HGPS	66.0276	93	17.3372
WT	P68133	45.5984	163	HGPS	65.6957	94	20.0973
WT	P06576	47.7494	98	HGPS	67.0567	96	19.3073
WT	P04083	46.9242	93	HGPS	79.4547	98	32.5306
WT	P68032	47.2795	192	HGPS	65.7796	98	18.5001
WT	Q05682	74.0253	112	HGPS	88.4495	99	14.4242
WT	Q07954	90.8928	114	HGPS	88.5641	100	-2.32878
WT	P30101	60.4151	107	HGPS	71.1567	105	10.7416
WT	P12814	42.4942	106	HGPS	71.7965	107	29.3022
WT	P08670	18.0563	125	HGPS	68.0606	116	50.0043
WT	P63261	39.3914	206	HGPS	64.3178	123	24.9264
WT	P50454	77.6833	117	HGPS	71.9615	125	-5.72178
WT	P07237	52.7547	105	HGPS	69.7212	129	16.9665
WT	P14625	60.7125	132	HGPS	68.2114	143	7.49896
WT	A6NMY6	55.7634	200	HGPS	83.1104	156	27.3471
WT	P08133	47.176	188	HGPS	74.1618	168	26.9858
WT	P11021	65.3298	139	HGPS	71.7264	179	6.39666
WT	Q07065	45.6116	136	HGPS	65.9376	180	20.326
WT	P35580	47.9987	381	HGPS	60.9624	192	12.9637
WT	P07355	55.6456	268	HGPS	82.8241	212	27.1784
WT	P02545	39.4557	282	HGPS	63.7927	229	24.3371
WT	Q9NZM1	43.5331	351	HGPS	75.5301	251	31.997
WT	P21333	46.9254	507	HGPS	72.2176	303	25.2922
WT	P98160	82.5057	201	HGPS	73.0101	339	-9.49566
WT	Q09666	77.2416	577	HGPS	89.2596	379	12.0179
WT	Q15149	48.089	183	HGPS	76.793	466	28.704
WT	P35579	42.3145	841	HGPS	64.9123	529	22.5978
WT	P02751	73.9665	336	HGPS	71.3263	537	-2.64012
