# Supplementary material for: Nucleolar expansion and elevated protein translation in premature aging
Source: Nat Commun. 2017 Aug 30;8:328. doi: 10.1038/s41467-017-00322-z (PMC5577202; doi:10.1038/s41467-017-00322-z)
Supplement: Supplementary file 4 — Supplementary Data 3 [file 41467_2017_322_MOESM4_ESM.xlsx]

## Sheet: description
Supplementary Data 3.
SILAC abundance analysis of equal masses of protein prepared from crude nuclei
(see Methods). WT cells (PRF168) were completely labeled with heavy isotope while HGPS cells
(PRF167) were maintained in light isotope containing media. Proteins identified by more than 3
sequence counts are shown. Peptide ratios were calculated as the peak area ratio of
the heavy isotope-containing mass spectrum to the light isotope-containing mass spectrum;
ratios were averaged for all peptides identified for each protein. %heavy greater than
50% indicates enrichment in WT cells; %heavy less than 50% indicates enrichment in HGPS cells.
Analysis by protein class was performed by searching the dataset for manually curated lists
of UniProt IDs.

## Sheet: nuclei by protein class
Uniprot ID	Protein Name	%HEAVY	fold change	#peptides	protein class
P42766	60S ribosomal protein L35	19.1734	4.21556	4	ribosome subunit proteins
P62841	40S ribosomal protein S15 (RIG protein)	33.6351	1.97309	4
P49207	60S ribosomal protein L34	44.7424	1.23501	4
P61513	60S ribosomal protein L37a	46.6424	1.14397	4
P46783	40S ribosomal protein S10	36.7424	1.72165	5
P32969	60S ribosomal protein L9	48.4797	1.06272	5
P05386	60S acidic ribosomal protein P1	32.1053	2.11475	6
P84098	60S ribosomal protein L19	42.2824	1.36505	6
P62249	40S ribosomal protein S16	32.5864	2.06877	7
P83731	60S ribosomal protein L24 (60S ribosomal protein L30)	27.1589	2.68204	10
P62851	40S ribosomal protein S25	33.8115	1.95758	10
P60866	40S ribosomal protein S20	34.2084	1.92326	10
P62854	40S ribosomal protein S26	35.6101	1.80819	10
P35268	60S ribosomal protein L22 (EBER-associated protein) (EAP) (Epstein-Barr virus small RNA-associated protein) (Heparin-binding protein HBp15)	41.3565	1.418	10
P46778	60S ribosomal protein L21	45.813	1.18279	10
P62888	60S ribosomal protein L30	48.2848	1.07105	10
P62910	60S ribosomal protein L32	48.3261	1.06927	11
Q9Y3A5	Ribosome maturation protein SBDS (Shwachman-Bodian-Diamond syndrome protein)	48.7272	1.05224	11
P30050	60S ribosomal protein L12	38.4544	1.60049	13
P62280	40S ribosomal protein S11	38.733	1.58178	13
P62979	Ubiquitin-40S ribosomal protein S27a (Ubiquitin carboxyl extension protein 80) [Cleaved into: Ubiquitin; 40S ribosomal protein S27a]	56.0342	0.784624	13
P62750	60S ribosomal protein L23a	30.5832	2.26977	14
P46782	40S ribosomal protein S5 [Cleaved into: 40S ribosomal protein S5, N-terminally processed]	33.4604	1.98861	14
P46777	60S ribosomal protein L5	45.3905	1.2031	14
P40429	60S ribosomal protein L13a (23 kDa highly basic protein)	51.0874	0.957428	14
P62269	40S ribosomal protein S18 (Ke-3) (Ke3)	33.4087	1.99323	15
P39019	40S ribosomal protein S19	34.4488	1.90286	15
P62263	40S ribosomal protein S14	39.9574	1.50266	15
Q02543	60S ribosomal protein L18a	50.2403	0.990432	15
P50914	60S ribosomal protein L14 (CAG-ISL 7)	55.7461	0.793847	15
P62244	40S ribosomal protein S15a	54.249	0.843354	16
P05387	60S acidic ribosomal protein P2 (Renal carcinoma antigen NY-REN-44)	26.612	2.7577	17
P46781	40S ribosomal protein S9	45.1322	1.21571	20
P18621	60S ribosomal protein L17 (60S ribosomal protein L23) (PD-1)	18.7352	4.33755	5
P08865	40S ribosomal protein SA (37 kDa laminin receptor precursor) (37LRP) (37/67 kDa laminin receptor) (LRP/LR) (67 kDa laminin receptor) (67LR) (Colon carcinoma laminin-binding protein) (Laminin receptor 1) (LamR) (Laminin-binding protein precursor p40) (LBP/p40) (Multidrug resistance-associated protein MGr1-Ag) (NEM/1CHD4)	26.8783	2.72047	17
P62273	40S ribosomal protein S29	28.554	2.50214	4
P0CW22	40S ribosomal protein S17	29.3499	2.40716	14
P46776	60S ribosomal protein L27a	33.4465	1.98985	15
P25398	40S ribosomal protein S12	33.6179	1.9746	15
P15880	40S ribosomal protein S2 (40S ribosomal protein S4) (Protein LLRep3)	33.9063	1.94931	16
P62241	40S ribosomal protein S8	39.133	1.55539	27
P26373	60S ribosomal protein L13 (Breast basic conserved protein 1)	39.3661	1.54026	7
P62277	40S ribosomal protein S13	39.3812	1.53928	21
P62753	40S ribosomal protein S6 (Phosphoprotein NP33)	39.7665	1.51468	6
P27635	60S ribosomal protein L10 (Laminin receptor homolog) (Protein QM) (Tumor suppressor QM)	39.8509	1.50936	19
Q9Y3U8	60S ribosomal protein L36	40.5727	1.46471	11
P47914	60S ribosomal protein L29 (Cell surface heparin-binding protein HIP)	41.8954	1.3869	6
P62081	40S ribosomal protein S7	43.1293	1.31861	19
P39023	60S ribosomal protein L3 (HIV-1 TAR RNA-binding protein B) (TARBP-B)	43.5756	1.29486	28
P62899	60S ribosomal protein L31	43.888	1.27853	8
P61353	60S ribosomal protein L27	44.8552	1.2294	19
P22090	40S ribosomal protein S4, Y isoform 1	46.3385	1.15803	22
Q8TD47	40S ribosomal protein S4, Y isoform 2	48.0427	1.08148	11
P61313	60S ribosomal protein L15	49.017	1.04011	15
P62913	60S ribosomal protein L11 (CLL-associated antigen KW-12)	53.9104	0.85493	12
Q07020	60S ribosomal protein L18	45.2083	1.21198	20
P62906	60S ribosomal protein L10a (CSA-19) (Neural precursor cell expressed developmentally down-regulated protein 6) (NEDD-6)	46.0786	1.1702	20
P23396	40S ribosomal protein S3 (EC 4.2.99.18)	33.3015	2.00287	21
P62829	60S ribosomal protein L23 (60S ribosomal protein L17)	37.0914	1.69604	21
P05388	60S acidic ribosomal protein P0 (60S ribosomal protein L10E)	37.9438	1.63547	21
P61247	40S ribosomal protein S3a (v-fos transformation effector protein) (Fte-1)	40.216	1.48657	27
P62917	60S ribosomal protein L8	49.6537	1.01395	28
Q02878	60S ribosomal protein L6 (Neoplasm-related protein C140) (Tax-responsive enhancer element-binding protein 107) (TaxREB107)	47.9515	1.08544	29
P18124	60S ribosomal protein L7	47.2347	1.11709	33
P62424	60S ribosomal protein L7a (PLA-X polypeptide) (Surfeit locus protein 3)	47.7232	1.09542	35
P36578	60S ribosomal protein L4 (60S ribosomal protein L1)	44.2047	1.2622	40
P62701	40S ribosomal protein S4, X isoform (SCR10) (Single copy abundant mRNA protein)	47.2324	1.11719	43
P55769	NHP2-like protein 1 (High mobility group-like nuclear protein 2 homolog 1) (OTK27) (SNU13 homolog) (hSNU13) (U4/U6.U5 small nuclear ribonucleoprotein SNU13) (U4/U6.U5 tri-snRNP 15.5 kDa protein) [Cleaved into: NHP2-like protein 1, N-terminally processed]	43.8022	1.28299	13
Q9Y2X3	Nucleolar protein 58 (Nucleolar protein 5)	44.9759	1.22341	20	ribosome biogenesis
O00567	Nucleolar protein 56 (Nucleolar protein 5A)	47.257	1.11609	26
P22087	rRNA 2'-O-methyltransferase fibrillarin (EC 2.1.1.-) (34 kDa nucleolar scleroderma antigen) (Histone-glutamine methyltransferase)	49.4099	1.02389	24
P62805	Histone H4	51.6404	0.936469	56	histones
P16401	Histone H1.5 (Histone H1a) (Histone H1b) (Histone H1s-3)	56.1256	0.781719	26
Q8IUE6	Histone H2A type 2-B	59.8168	0.67177	27
P16403	Histone H1.2 (Histone H1c) (Histone H1d) (Histone H1s-1)	62.979	0.587831	31
P16402	Histone H1.3 (Histone H1c) (Histone H1s-2)	62.979	0.587831	31
Q02539	Histone H1.1 (Histone H1a)	63.0701	0.585538	13
P68431	Histone H3.1 (Histone H3/a) (Histone H3/b) (Histone H3/c) (Histone H3/d) (Histone H3/f) (Histone H3/h) (Histone H3/i) (Histone H3/j) (Histone H3/k) (Histone H3/l)	67.7489	0.476038	14
Q7L7L0	Histone H2A type 3	70.5537	0.417361	21
P02545	Prelamin-A/C [Cleaved into: Lamin-A/C (70 kDa lamin) (Renal carcinoma antigen NY-REN-32)]	54.1044	0.848277	187	lamins
P20700	Lamin-B1	59.0254	0.694187	54
Q03252	Lamin-B2	59.6127	0.677495	76
P13639	Elongation factor 2 (EF-2)	38.4202	1.6028	41	translation regulators
P68104	Elongation factor 1-alpha 1 (EF-1-alpha-1) (Elongation factor Tu) (EF-Tu) (Eukaryotic elongation factor 1 A-1) (eEF1A-1) (Leukocyte receptor cluster member 7)	42.2231	1.36837	79
P38919	Eukaryotic initiation factor 4A-III (eIF-4A-III) (eIF4A-III) (EC 3.6.4.13) (ATP-dependent RNA helicase DDX48) (ATP-dependent RNA helicase eIF4A-3) (DEAD box protein 48) (Eukaryotic initiation factor 4A-like NUK-34) (Eukaryotic translation initiation factor 4A isoform 3) (Nuclear matrix protein 265) (NMP 265) (hNMP 265) [Cleaved into: Eukaryotic initiation factor 4A-III, N-terminally processed]	36.5506	1.73593	12
P24534	Elongation factor 1-beta (EF-1-beta)	10.1276	8.87397	6
Q99613	Eukaryotic translation initiation factor 3 subunit C (eIF3c) (Eukaryotic translation initiation factor 3 subunit 8) (eIF3 p110)	58.5205	0.708804	5
P60228	Eukaryotic translation initiation factor 3 subunit E (eIF3e) (Eukaryotic translation initiation factor 3 subunit 6) (Viral integration site protein INT-6 homolog) (eIF-3 p48)	59.0588	0.693229	5
Q05639	Elongation factor 1-alpha 2 (EF-1-alpha-2) (Eukaryotic elongation factor 1 A-2) (eEF1A-2) (Statin-S1)	37.4429	1.67073	13
P26641	Elongation factor 1-gamma (EF-1-gamma) (eEF-1B gamma)	20.7112	3.82831	23
P29692	Elongation factor 1-delta (EF-1-delta) (Antigen NY-CO-4)	25.1442	2.97707	6
P27797	Calreticulin (CRP55) (Calregulin) (Endoplasmic reticulum resident protein 60) (ERp60) (HACBP) (grp60)	26.6392	2.75387	30	UPR
P11021	78 kDa glucose-regulated protein (GRP-78) (Endoplasmic reticulum lumenal Ca(2+)-binding protein grp78) (Heat shock 70 kDa protein 5) (Immunoglobulin heavy chain-binding protein) (BiP)	30.7115	2.25611	98
Q9Y4L1	Hypoxia up-regulated protein 1 (150 kDa oxygen-regulated protein) (ORP-150) (170 kDa glucose-regulated protein) (GRP-170)	37.0176	1.70142	3
P14625	Endoplasmin (94 kDa glucose-regulated protein) (GRP-94) (Heat shock protein 90 kDa beta member 1) (Tumor rejection antigen 1) (gp96 homolog)	37.402	1.67365	116
P08238	Heat shock protein HSP 90-beta (HSP 90) (Heat shock 84 kDa) (HSP 84) (HSP84)	40.0424	1.49735	17
Q15084	Protein disulfide-isomerase A6 (EC 5.3.4.1) (Endoplasmic reticulum protein 5) (ER protein 5) (ERp5) (Protein disulfide isomerase P5) (Thioredoxin domain-containing protein 7)	40.4445	1.47252	21
P30101	Protein disulfide-isomerase A3 (EC 5.3.4.1) (58 kDa glucose-regulated protein) (58 kDa microsomal protein) (p58) (Disulfide isomerase ER-60) (Endoplasmic reticulum resident protein 57) (ER protein 57) (ERp57) (Endoplasmic reticulum resident protein 60) (ER protein 60) (ERp60)	43.0232	1.32433	87
Q9UBV2	Protein sel-1 homolog 1 (Suppressor of lin-12-like protein 1) (Sel-1L)	56.4926	0.770145	4
Q1KMD3	Heterogeneous nuclear ribonucleoprotein U-like protein 2 (Scaffold-attachment factor A2) (SAF-A2)	4.47641	21.3393	5
P51911	Calponin-1 (Basic calponin) (Calponin H1, smooth muscle)	4.92092	19.3214	28
Q9UMS6	Synaptopodin-2 (Genethonin-2) (Myopodin)	6.1233	15.3311	28
P22626	Heterogeneous nuclear ribonucleoproteins A2/B1 (hnRNP A2/B1)	6.5655	14.2311	3
P55290	Cadherin-13 (Heart cadherin) (H-cadherin) (P105) (Truncated cadherin) (T-cad) (T-cadherin)	7.32063	12.66	13
Q14847	LIM and SH3 domain protein 1 (LASP-1) (Metastatic lymph node gene 50 protein) (MLN 50)	7.51573	12.3054	24
Q9NY12	H/ACA ribonucleoprotein complex subunit 1 (Nucleolar protein family A member 1) (snoRNP protein GAR1)	62.7312	0.594102	5
Q12905	Interleukin enhancer-binding factor 2 (Nuclear factor of activated T-cells 45 kDa)	7.68818	12.007	3
Q93052	Lipoma-preferred partner (LIM domain-containing preferred translocation partner in lipoma)	8.48084	10.7913	5
Q13435	Splicing factor 3B subunit 2 (Pre-mRNA-splicing factor SF3b 145 kDa subunit) (SF3b145) (SF3b150) (Spliceosome-associated protein 145) (SAP 145)	20.9786	3.76677	4
O75643	U5 small nuclear ribonucleoprotein 200 kDa helicase (EC 3.6.4.13) (Activating signal cointegrator 1 complex subunit 3-like 1) (BRR2 homolog) (U5 snRNP-specific 200 kDa protein) (U5-200KD)	39.7794	1.51386	20
Q9BWJ5	Splicing factor 3B subunit 5 (SF3b5) (Pre-mRNA-splicing factor SF3b 10 kDa subunit)	40.7824	1.45204	3
Q15393	Splicing factor 3B subunit 3 (Pre-mRNA-splicing factor SF3b 130 kDa subunit) (SF3b130) (STAF130) (Spliceosome-associated protein 130) (SAP 130)	31.3901	2.18571	10
P07910	Heterogeneous nuclear ribonucleoproteins C1/C2 (hnRNP C1/C2)	33.0874	2.0223	23
P27144	Adenylate kinase 4, mitochondrial (AK 4) (EC 2.7.4.10) (EC 2.7.4.6) (Adenylate kinase 3-like) (GTP:AMP phosphotransferase AK4)	9.03866	10.0636	10
Q14112	Nidogen-2 (NID-2) (Osteonidogen)	9.3535	9.69119	45
P62316	Small nuclear ribonucleoprotein Sm D2 (Sm-D2) (snRNP core protein D2)	37.1608	1.69101	8
P52943	Cysteine-rich protein 2 (CRP-2) (Protein ESP1)	9.82872	9.17427	9
P27824	Calnexin (IP90) (Major histocompatibility complex class I antigen-binding protein p88) (p90)	49.1796	1.03336	59
Q96HC4	PDZ and LIM domain protein 5 (Enigma homolog) (Enigma-like PDZ and LIM domains protein)	9.89416	9.10697	8
Q9BXX0	EMILIN-2 (Elastin microfibril interface-located protein 2) (Elastin microfibril interfacer 2) (Protein FOAP-10)	10.0912	8.90962	11
P26368	Splicing factor U2AF 65 kDa subunit (U2 auxiliary factor 65 kDa subunit) (hU2AF(65)) (hU2AF65) (U2 snRNP auxiliary factor large subunit)	10.2836	8.72422	3
P49368	T-complex protein 1 subunit gamma (TCP-1-gamma) (CCT-gamma) (hTRiC5)	43.7253	1.28701	49
P78371	T-complex protein 1 subunit beta (TCP-1-beta) (CCT-beta)	44.9593	1.22423	35
Q99832	T-complex protein 1 subunit eta (TCP-1-eta) (CCT-eta) (HIV-1 Nef-interacting protein) [Cleaved into: T-complex protein 1 subunit eta, N-terminally processed]	45.0413	1.22018	23
P50991	T-complex protein 1 subunit delta (TCP-1-delta) (CCT-delta) (Stimulator of TAR RNA-binding)	48.1038	1.07884	29
O94919	Endonuclease domain-containing 1 protein (EC 3.1.30.-)	10.3923	8.62248	3
P38159	RNA-binding motif protein, X chromosome (Glycoprotein p43) (Heterogeneous nuclear ribonucleoprotein G) (hnRNP G) [Cleaved into: RNA-binding motif protein, X chromosome, N-terminally processed]	11.0135	8.07974	5
O75526	RNA-binding motif protein, X-linked-like-2 (Testis-specific heterogeneous nuclear ribonucleoprotein G-T) (hnRNP G-T)	11.6417	7.58979	3
Q08431	Lactadherin (Breast epithelial antigen BA46) (HMFG) (MFGM) (Milk fat globule-EGF factor 8) (MFG-E8) (SED1) [Cleaved into: Lactadherin short form; Medin]	11.96	7.36117	46
Q99719	Septin-5 (Cell division control-related protein 1) (CDCrel-1) (Peanut-like protein 1)	12.0389	7.30642	3
Q16363	Laminin subunit alpha-4 (Laminin-14 subunit alpha) (Laminin-8 subunit alpha) (Laminin-9 subunit alpha)	12.7688	6.83158	3
Q14BN4	Sarcolemmal membrane-associated protein (Sarcolemmal-associated protein)	12.7733	6.82882	11
Q96E39	RNA binding motif protein, X-linked-like-1 (Heterogeneous nuclear ribonucleoprotein G-like 1) [Cleaved into: RNA binding motif protein, X-linked-like-1, N-terminally processed]	13.1203	6.62179	3
P13693	Translationally-controlled tumor protein (TCTP) (Fortilin) (Histamine-releasing factor) (HRF) (p23)	13.4126	6.45567	4
Q8N6G6	ADAMTS-like protein 1 (ADAMTSL-1) (Punctin-1)	13.4976	6.40873	6
P28300	Protein-lysine 6-oxidase (EC 1.4.3.13) (Lysyl oxidase)	13.5397	6.38567	8
P14866	Heterogeneous nuclear ribonucleoprotein L (hnRNP L)	14.234	6.02542	10
Q8IVF2	Protein AHNAK2	14.3307	5.978	8
P11047	Laminin subunit gamma-1 (Laminin B2 chain) (Laminin-1 subunit gamma) (Laminin-10 subunit gamma) (Laminin-11 subunit gamma) (Laminin-2 subunit gamma) (Laminin-3 subunit gamma) (Laminin-4 subunit gamma) (Laminin-6 subunit gamma) (Laminin-7 subunit gamma) (Laminin-8 subunit gamma) (Laminin-9 subunit gamma) (S-laminin subunit gamma) (S-LAM gamma)	14.4977	5.89764	10
P18583	Protein SON (Bax antagonist selected in saccharomyces 1) (BASS1) (Negative regulatory element-binding protein) (NRE-binding protein) (Protein DBP-5) (SON3)	14.6212	5.83941	5
Q92804	TATA-binding protein-associated factor 2N (68 kDa TATA-binding protein-associated factor) (TAF(II)68) (TAFII68) (RNA-binding protein 56)	14.6984	5.80345	5
P21291	Cysteine and glycine-rich protein 1 (Cysteine-rich protein 1) (CRP) (CRP1) (Epididymis luminal protein 141) (HEL-141)	14.752	5.77874	26
P50552	Vasodilator-stimulated phosphoprotein (VASP)	15.2286	5.56659	15
P07093	Glia-derived nexin (GDN) (Peptidase inhibitor 7) (PI-7) (Protease nexin 1) (PN-1) (Protease nexin I) (Serpin E2)	15.2907	5.53991	18
Q9NR12	PDZ and LIM domain protein 7 (LIM mineralization protein) (LMP) (Protein enigma)	15.3503	5.51453	30
P09486	SPARC (Basement-membrane protein 40) (BM-40) (Osteonectin) (ON) (Secreted protein acidic and rich in cysteine)	15.829	5.31753	12
Q14103	Heterogeneous nuclear ribonucleoprotein D0 (hnRNP D0) (AU-rich element RNA-binding protein 1)	16.5147	5.05521	6
P02511	Alpha-crystallin B chain (Alpha(B)-crystallin) (Heat shock protein beta-5) (HspB5) (Renal carcinoma antigen NY-REN-27) (Rosenthal fiber component)	16.5421	5.04519	8
O75718	Cartilage-associated protein	16.5456	5.04389	4
Q15424	Scaffold attachment factor B1 (SAF-B) (SAF-B1) (HSP27 estrogen response element-TATA box-binding protein) (HSP27 ERE-TATA-binding protein)	16.745	4.97192	4
O60701	UDP-glucose 6-dehydrogenase (UDP-Glc dehydrogenase) (UDP-GlcDH) (UDPGDH) (EC 1.1.1.22)	16.7658	4.96451	14
P46821	Microtubule-associated protein 1B (MAP-1B) [Cleaved into: MAP1B heavy chain; MAP1 light chain LC1]	16.8793	4.9244	15
Q10588	ADP-ribosyl cyclase/cyclic ADP-ribose hydrolase 2 (EC 3.2.2.6) (ADP-ribosyl cyclase 2) (Bone marrow stromal antigen 1) (BST-1) (Cyclic ADP-ribose hydrolase 2) (cADPr hydrolase 2) (CD antigen CD157)	17.0756	4.85631	11
Q01844	RNA-binding protein EWS (EWS oncogene) (Ewing sarcoma breakpoint region 1 protein)	17.2019	4.81331	3
P55268	Laminin subunit beta-2 (Laminin B1s chain) (Laminin-11 subunit beta) (Laminin-14 subunit beta) (Laminin-15 subunit beta) (Laminin-3 subunit beta) (Laminin-4 subunit beta) (Laminin-7 subunit beta) (Laminin-9 subunit beta) (S-laminin subunit beta) (S-LAM beta)	17.3621	4.75967	6
P00558	Phosphoglycerate kinase 1 (EC 2.7.2.3) (Cell migration-inducing gene 10 protein) (Primer recognition protein 2) (PRP 2)	17.3699	4.75707	25
P14854	Cytochrome c oxidase subunit 6B1 (Cytochrome c oxidase subunit VIb isoform 1) (COX VIb-1)	17.3879	4.75114	5
O14979	Heterogeneous nuclear ribonucleoprotein D-like (hnRNP D-like) (hnRNP DL) (AU-rich element RNA-binding factor) (JKT41-binding protein) (Protein laAUF1)	17.9274	4.57805	4
Q05682	Caldesmon (CDM)	18.0021	4.55491	80
P25940	Collagen alpha-3(V) chain	18.8402	4.30779	3
Q8N8S7	Protein enabled homolog	19.1019	4.23509	3
P21333	Filamin-A (FLN-A) (Actin-binding protein 280) (ABP-280) (Alpha-filamin) (Endothelial actin-binding protein) (Filamin-1) (Non-muscle filamin)	19.1429	4.22388	516
Q00839	Heterogeneous nuclear ribonucleoprotein U (hnRNP U) (Scaffold attachment factor A) (SAF-A) (p120) (pp120)	19.2764	4.18768	17
Q92626	Peroxidasin homolog (EC 1.11.1.7) (Melanoma-associated antigen MG50) (Vascular peroxidase 1) (p53-responsive gene 2 protein)	20.0015	3.99962	5
O15254	Peroxisomal acyl-coenzyme A oxidase 3 (EC 1.3.3.6) (Branched-chain acyl-CoA oxidase) (BRCACox) (Pristanoyl-CoA oxidase)	20.1175	3.97081	4
P08648	Integrin alpha-5 (CD49 antigen-like family member E) (Fibronectin receptor subunit alpha) (Integrin alpha-F) (VLA-5) (CD antigen CD49e) [Cleaved into: Integrin alpha-5 heavy chain; Integrin alpha-5 light chain]	20.4459	3.89096	40
Q0ZGT2	Nexilin (F-actin-binding protein) (Nelin)	20.4471	3.89067	4
P98160	Basement membrane-specific heparan sulfate proteoglycan core protein (HSPG) (Perlecan) (PLC) [Cleaved into: Endorepellin; LG3 peptide]	20.4551	3.88876	520
P06748	Nucleophosmin (NPM) (Nucleolar phosphoprotein B23) (Nucleolar protein NO38) (Numatrin)	20.4741	3.88422	19
O14949	Cytochrome b-c1 complex subunit 8 (Complex III subunit 8) (Complex III subunit VIII) (Ubiquinol-cytochrome c reductase complex 9.5 kDa protein) (Ubiquinol-cytochrome c reductase complex ubiquinone-binding protein QP-C)	20.5294	3.87106	4
P30837	Aldehyde dehydrogenase X, mitochondrial (EC 1.2.1.3) (Aldehyde dehydrogenase 5) (Aldehyde dehydrogenase family 1 member B1)	20.6189	3.84992	29
Q16851	UTP--glucose-1-phosphate uridylyltransferase (EC 2.7.7.9) (UDP-glucose pyrophosphorylase) (UDPGP) (UGPase)	20.626	3.84824	10
Q15459	Splicing factor 3A subunit 1 (SF3a120) (Spliceosome-associated protein 114) (SAP 114)	20.6821	3.83511	4
Q16270	Insulin-like growth factor-binding protein 7 (IBP-7) (IGF-binding protein 7) (IGFBP-7) (IGFBP-rP1) (MAC25 protein) (PGI2-stimulating factor) (Prostacyclin-stimulating factor) (Tumor-derived adhesion factor) (TAF)	20.7502	3.81923	4
Q9Y6C2	EMILIN-1 (Elastin microfibril interface-located protein 1) (Elastin microfibril interfacer 1)	21.0399	3.75287	84
P52597	Heterogeneous nuclear ribonucleoprotein F (hnRNP F) (Nucleolin-like protein mcs94-1) [Cleaved into: Heterogeneous nuclear ribonucleoprotein F, N-terminally processed]	21.1926	3.71864	4
P56199	Integrin alpha-1 (CD49 antigen-like family member A) (Laminin and collagen receptor) (VLA-1) (CD antigen CD49a)	21.6676	3.61518	24
P42166	Lamina-associated polypeptide 2, isoform alpha (Thymopoietin isoform alpha) (TP alpha) (Thymopoietin-related peptide isoform alpha) (TPRP isoform alpha) [Cleaved into: Thymopoietin (TP) (Splenin); Thymopentin (TP5)]	21.6887	3.61069	3
O95967	EGF-containing fibulin-like extracellular matrix protein 2 (Fibulin-4) (FIBL-4) (Protein UPH1)	21.7678	3.59394	9
Q9P0K7	Ankycorbin (Ankyrin repeat and coiled-coil structure-containing protein) (Novel retinal pigment epithelial cell protein) (Retinoic acid-induced protein 14)	21.8546	3.5757	7
Q15417	Calponin-3 (Calponin, acidic isoform)	22.06	3.5331	22
P13674	Prolyl 4-hydroxylase subunit alpha-1 (4-PH alpha-1) (EC 1.14.11.2) (Procollagen-proline,2-oxoglutarate-4-dioxygenase subunit alpha-1)	22.1338	3.51797	48
P07205	Phosphoglycerate kinase 2 (EC 2.7.2.3) (Phosphoglycerate kinase, testis specific)	22.2251	3.49942	5
P40121	Macrophage-capping protein (Actin regulatory protein CAP-G)	22.2444	3.49551	3
P12814	Alpha-actinin-1 (Alpha-actinin cytoskeletal isoform) (F-actin cross-linking protein) (Non-muscle alpha-actinin-1)	22.5387	3.43681	108
O95084	Serine protease 23 (EC 3.4.21.-) (Putative secreted protein Zsig13)	22.6184	3.42118	17
P62736	Actin, aortic smooth muscle (Alpha-actin-2) (Cell growth-inhibiting gene 46 protein)	23.1199	3.32527	110
Q6WCQ1	Myosin phosphatase Rho-interacting protein (M-RIP) (Rho-interacting protein 3) (RIP3) (p116Rip)	23.5096	3.25358	21
P63267	Actin, gamma-enteric smooth muscle (Alpha-actin-3) (Gamma-2-actin) (Smooth muscle gamma-actin)	23.7212	3.21564	101
P02452	Collagen alpha-1(I) chain (Alpha-1 type I collagen)	23.934	3.17817	234
O75369	Filamin-B (FLN-B) (ABP-278) (ABP-280 homolog) (Actin-binding-like protein) (Beta-filamin) (Filamin homolog 1) (Fh1) (Filamin-3) (Thyroid autoantigen) (Truncated actin-binding protein) (Truncated ABP)	24.0255	3.16224	74
P35637	RNA-binding protein FUS (75 kDa DNA-pairing protein) (Oncogene FUS) (Oncogene TLS) (POMp75) (Translocated in liposarcoma protein)	24.0339	3.16078	9
Q01995	Transgelin (22 kDa actin-binding protein) (Protein WS3-10) (Smooth muscle protein 22-alpha) (SM22-alpha)	24.0626	3.15583	34
P35609	Alpha-actinin-2 (Alpha-actinin skeletal muscle isoform 2) (F-actin cross-linking protein)	24.2417	3.12512	16
P07237	Protein disulfide-isomerase (PDI) (EC 5.3.4.1) (Cellular thyroid hormone-binding protein) (Prolyl 4-hydroxylase subunit beta) (p55)	24.4365	3.09223	100
P09661	U2 small nuclear ribonucleoprotein A' (U2 snRNP A')	24.476	3.08564	3
P78559	Microtubule-associated protein 1A (MAP-1A) (Proliferation-related protein p80) [Cleaved into: MAP1A heavy chain; MAP1 light chain LC2]	24.7128	3.04649	4
P68032	Actin, alpha cardiac muscle 1 (Alpha-cardiac actin)	24.9992	3.00012	127
P29279	Connective tissue growth factor (CCN family member 2) (Hypertrophic chondrocyte-specific protein 24) (Insulin-like growth factor-binding protein 8) (IBP-8) (IGF-binding protein 8) (IGFBP-8)	25.1352	2.97848	5
Q16643	Drebrin (Developmentally-regulated brain protein)	25.2774	2.9561	3
Q8NE86	Calcium uniporter protein, mitochondrial (HsMCU) (Coiled-coil domain-containing protein 109A)	25.3116	2.95075	8
Q96D15	Reticulocalbin-3 (EF-hand calcium-binding protein RLP49)	25.3204	2.94939	16
P53999	Activated RNA polymerase II transcriptional coactivator p15 (Positive cofactor 4) (PC4) (SUB1 homolog) (p14)	25.337	2.9468	4
Q562R1	Beta-actin-like protein 2 (Kappa-actin)	25.3674	2.94206	21
Q08043	Alpha-actinin-3 (Alpha-actinin skeletal muscle isoform 3) (F-actin cross-linking protein)	25.5006	2.92147	17
O94875	Sorbin and SH3 domain-containing protein 2 (Arg-binding protein 2) (ArgBP2) (Arg/Abl-interacting protein 2) (Sorbin)	25.6717	2.89534	5
O43852	Calumenin (Crocalbin) (IEF SSP 9302)	25.8004	2.8759	16
Q32P28	Prolyl 3-hydroxylase 1 (EC 1.14.11.7) (Growth suppressor 1) (Leucine- and proline-enriched proteoglycan 1) (Leprecan-1)	25.8312	2.87129	12
Q01628	Interferon-induced transmembrane protein 3 (Dispanin subfamily A member 2b) (DSPA2b) (Interferon-inducible protein 1-8U)	25.9524	2.85321	3
P04406	Glyceraldehyde-3-phosphate dehydrogenase (GAPDH) (EC 1.2.1.12) (Peptidyl-cysteine S-nitrosylase GAPDH) (EC 2.6.99.-)	26.1591	2.82276	65
Q15427	Splicing factor 3B subunit 4 (Pre-mRNA-splicing factor SF3b 49 kDa subunit) (SF3b50) (Spliceosome-associated protein 49) (SAP 49)	26.2107	2.81523	4
Q9HBL0	Tensin-1	26.4041	2.78729	11
P08123	Collagen alpha-2(I) chain (Alpha-2 type I collagen)	26.4653	2.77854	158
Q6UVK1	Chondroitin sulfate proteoglycan 4 (Chondroitin sulfate proteoglycan NG2) (Melanoma chondroitin sulfate proteoglycan) (Melanoma-associated chondroitin sulfate proteoglycan)	26.7668	2.73597	66
P62861	40S ribosomal protein S30	26.8571	2.7234	4
P68133	Actin, alpha skeletal muscle (Alpha-actin-1)	26.9711	2.70768	113
Q07021	Complement component 1 Q subcomponent-binding protein, mitochondrial (ASF/SF2-associated protein p32) (Glycoprotein gC1qBP) (C1qBP) (Hyaluronan-binding protein 1) (Mitochondrial matrix protein p32) (gC1q-R protein) (p33)	27.0867	2.69185	5
Q08257	Quinone oxidoreductase (EC 1.6.5.5) (NADPH:quinone reductase) (Zeta-crystallin)	27.3027	2.66264	5
Q969Q0	60S ribosomal protein L36a-like	27.3326	2.65864	3
P02751	Fibronectin (FN) (Cold-insoluble globulin) (CIG) [Cleaved into: Anastellin; Ugl-Y1; Ugl-Y2; Ugl-Y3]	27.5208	2.63361	631
P11177	Pyruvate dehydrogenase E1 component subunit beta, mitochondrial (PDHE1-B) (EC 1.2.4.1)	27.6921	2.61113	11
O60506	Heterogeneous nuclear ribonucleoprotein Q (hnRNP Q) (Glycine- and tyrosine-rich RNA-binding protein) (GRY-RBP) (NS1-associated protein 1) (Synaptotagmin-binding, cytoplasmic RNA-interacting protein)	27.7064	2.60927	16
P48960	CD97 antigen (Leukocyte antigen CD97) (CD antigen CD97) [Cleaved into: CD97 antigen subunit alpha; CD97 antigen subunit beta]	27.7577	2.6026	6
Q01082	Spectrin beta chain, non-erythrocytic 1 (Beta-II spectrin) (Fodrin beta chain) (Spectrin, non-erythroid beta chain 1)	27.8641	2.58885	15
O15460	Prolyl 4-hydroxylase subunit alpha-2 (4-PH alpha-2) (EC 1.14.11.2) (Procollagen-proline,2-oxoglutarate-4-dioxygenase subunit alpha-2)	27.9161	2.58216	44
P41250	Glycine--tRNA ligase (EC 3.6.1.17) (EC 6.1.1.14) (Diadenosine tetraphosphate synthetase) (AP-4-A synthetase) (Glycyl-tRNA synthetase) (GlyRS)	27.9225	2.58134	3
P05091	Aldehyde dehydrogenase, mitochondrial (EC 1.2.1.3) (ALDH class 2) (ALDH-E2) (ALDHI)	28.1115	2.55726	4
P17661	Desmin	28.4007	2.52104	6
Q8NBS9	Thioredoxin domain-containing protein 5 (Endoplasmic reticulum resident protein 46) (ER protein 46) (ERp46) (Thioredoxin-like protein p46)	28.4288	2.51756	11
P08670	Vimentin	28.7319	2.48046	110
P02458	Collagen alpha-1(II) chain (Alpha-1 type II collagen) [Cleaved into: Collagen alpha-1(II) chain; Chondrocalcin]	28.8142	2.47051	4
P60174	Triosephosphate isomerase (TIM) (EC 5.3.1.1) (Triose-phosphate isomerase)	28.9612	2.45289	6
Q13162	Peroxiredoxin-4 (EC 1.11.1.15) (Antioxidant enzyme AOE372) (AOE37-2) (Peroxiredoxin IV) (Prx-IV) (Thioredoxin peroxidase AO372) (Thioredoxin-dependent peroxide reductase A0372)	29.1554	2.4299	7
P14618	Pyruvate kinase PKM (EC 2.7.1.40) (Cytosolic thyroid hormone-binding protein) (CTHBP) (Opa-interacting protein 3) (OIP-3) (Pyruvate kinase 2/3) (Pyruvate kinase muscle isozyme) (Thyroid hormone-binding protein 1) (THBP1) (Tumor M2-PK) (p58)	29.1654	2.42872	100
P13667	Protein disulfide-isomerase A4 (EC 5.3.4.1) (Endoplasmic reticulum resident protein 70) (ER protein 70) (ERp70) (Endoplasmic reticulum resident protein 72) (ER protein 72) (ERp-72) (ERp72)	29.3365	2.40873	10
P42677	40S ribosomal protein S27 (Metallopan-stimulin 1) (MPS-1)	29.4727	2.39297	7
P07858	Cathepsin B (EC 3.4.22.1) (APP secretase) (APPS) (Cathepsin B1) [Cleaved into: Cathepsin B light chain; Cathepsin B heavy chain]	29.568	2.38204	7
O75533	Splicing factor 3B subunit 1 (Pre-mRNA-splicing factor SF3b 155 kDa subunit) (SF3b155) (Spliceosome-associated protein 155) (SAP 155)	29.6771	2.3696	30
P21589	5'-nucleotidase (5'-NT) (EC 3.1.3.5) (Ecto-5'-nucleotidase) (CD antigen CD73)	29.7285	2.36378	83
O43390	Heterogeneous nuclear ribonucleoprotein R (hnRNP R)	29.8163	2.35387	21
P07951	Tropomyosin beta chain (Beta-tropomyosin) (Tropomyosin-2)	29.9622	2.33753	29
P18085	ADP-ribosylation factor 4	30.1062	2.32157	3
Q14974	Importin subunit beta-1 (Importin-90) (Karyopherin subunit beta-1) (Nuclear factor p97) (Pore targeting complex 97 kDa subunit) (PTAC97)	30.2054	2.31067	4
P58107	Epiplakin (450 kDa epidermal antigen)	30.2333	2.30762	8
P05997	Collagen alpha-2(V) chain	30.2425	2.3066	10
Q9UHD8	Septin-9 (MLL septin-like fusion protein MSF-A) (MLL septin-like fusion protein) (Ovarian/Breast septin) (Ov/Br septin) (Septin D1)	30.4647	2.28249	51
P09382	Galectin-1 (Gal-1) (14 kDa laminin-binding protein) (HLBP14) (14 kDa lectin) (Beta-galactoside-binding lectin L-14-I) (Galaptin) (HBL) (HPL) (Lactose-binding lectin 1) (Lectin galactoside-binding soluble 1) (Putative MAPK-activating protein PM12) (S-Lac lectin 1)	30.5663	2.27158	24
Q9NVD7	Alpha-parvin (Actopaxin) (CH-ILKBP) (Calponin-like integrin-linked kinase-binding protein) (Matrix-remodeling-associated protein 2)	30.6474	2.26292	8
P10515	Dihydrolipoyllysine-residue acetyltransferase component of pyruvate dehydrogenase complex, mitochondrial (EC 2.3.1.12) (70 kDa mitochondrial autoantigen of primary biliary cirrhosis) (PBC) (Dihydrolipoamide acetyltransferase component of pyruvate dehydrogenase complex) (M2 antigen complex 70 kDa subunit) (Pyruvate dehydrogenase complex component E2) (PDC-E2) (PDCE2)	30.7419	2.25288	5
O15523	ATP-dependent RNA helicase DDX3Y (EC 3.6.4.13) (DEAD box protein 3, Y-chromosomal)	30.8922	2.23706	4
P54577	Tyrosine--tRNA ligase, cytoplasmic (EC 6.1.1.1) (Tyrosyl-tRNA synthetase) (TyrRS) [Cleaved into: Tyrosine--tRNA ligase, cytoplasmic, N-terminally processed]	30.9382	2.23225	13
P07197	Neurofilament medium polypeptide (NF-M) (160 kDa neurofilament protein) (Neurofilament 3) (Neurofilament triplet M protein)	31.1516	2.21011	4
Q9UKM9	RNA-binding protein Raly (Autoantigen p542) (Heterogeneous nuclear ribonucleoprotein C-like 2) (hnRNP core protein C-like 2) (hnRNP associated with lethal yellow protein homolog)	31.3507	2.18972	12
Q12841	Follistatin-related protein 1 (Follistatin-like protein 1)	31.3531	2.18948	4
O00571	ATP-dependent RNA helicase DDX3X (EC 3.6.4.13) (DEAD box protein 3, X-chromosomal) (DEAD box, X isoform) (Helicase-like protein 2) (HLP2)	31.4188	2.1828	7
Q92499	ATP-dependent RNA helicase DDX1 (EC 3.6.4.13) (DEAD box protein 1) (DEAD box protein retinoblastoma) (DBP-RB)	31.5152	2.17307	12
O43294	Transforming growth factor beta-1-induced transcript 1 protein (Androgen receptor coactivator 55 kDa protein) (Androgen receptor-associated protein of 55 kDa) (Hydrogen peroxide-inducible clone 5 protein) (Hic-5)	31.5326	2.17132	3
P17066	Heat shock 70 kDa protein 6 (Heat shock 70 kDa protein B')	31.5845	2.16611	4
Q13418	Integrin-linked protein kinase (EC 2.7.11.1) (59 kDa serine/threonine-protein kinase) (ILK-1) (ILK-2) (p59ILK)	31.6557	2.15899	41
O43707	Alpha-actinin-4 (Non-muscle alpha-actinin 4)	31.8078	2.14388	96
P54652	Heat shock-related 70 kDa protein 2 (Heat shock 70 kDa protein 2)	31.8223	2.14245	26
P52272	Heterogeneous nuclear ribonucleoprotein M (hnRNP M)	31.853	2.13942	27
O15400	Syntaxin-7	31.9096	2.13385	6
O60812	Heterogeneous nuclear ribonucleoprotein C-like 1 (hnRNP C-like-1) (hnRNP core protein C-like 1)	31.9439	2.13049	11
P50402	Emerin	31.987	2.12627	20
P27816	Microtubule-associated protein 4 (MAP-4)	32.0129	2.12374	8
P60981	Destrin (Actin-depolymerizing factor) (ADF)	32.0843	2.11679	4
Q86Y82	Syntaxin-12	32.1294	2.11241	9
P24844	Myosin regulatory light polypeptide 9 (20 kDa myosin light chain) (LC20) (MLC-2C) (Myosin RLC) (Myosin regulatory light chain 2, smooth muscle isoform) (Myosin regulatory light chain 9) (Myosin regulatory light chain MRLC1)	32.1389	2.11149	38
P50454	Serpin H1 (47 kDa heat shock protein) (Arsenic-transactivated protein 3) (AsTP3) (Cell proliferation-inducing gene 14 protein) (Collagen-binding protein) (Colligin) (Rheumatoid arthritis-related antigen RA-A47)	32.1682	2.10866	131
Q02218	2-oxoglutarate dehydrogenase, mitochondrial (EC 1.2.4.2) (2-oxoglutarate dehydrogenase complex component E1) (OGDC-E1) (Alpha-ketoglutarate dehydrogenase)	32.1923	2.10633	26
Q15942	Zyxin (Zyxin-2)	32.2088	2.10475	9
P18206	Vinculin (Metavinculin) (MV)	32.2169	2.10396	63
P09234	U1 small nuclear ribonucleoprotein C (U1 snRNP C) (U1-C) (U1C)	32.4383	2.08277	5
Q15582	Transforming growth factor-beta-induced protein ig-h3 (Beta ig-h3) (Kerato-epithelin) (RGD-containing collagen-associated protein) (RGD-CAP)	32.4465	2.08199	14
Q9BPX5	Actin-related protein 2/3 complex subunit 5-like protein (Arp2/3 complex 16 kDa subunit 2) (ARC16-2)	32.5385	2.07328	4
P53992	Protein transport protein Sec24C (SEC24-related protein C)	32.6136	2.06621	5
P31943	Heterogeneous nuclear ribonucleoprotein H (hnRNP H) [Cleaved into: Heterogeneous nuclear ribonucleoprotein H, N-terminally processed]	32.6146	2.06611	8
Q99439	Calponin-2 (Calponin H2, smooth muscle) (Neutral calponin)	32.6299	2.06468	25
Q15404	Ras suppressor protein 1 (RSP-1) (Rsu-1)	32.6461	2.06315	24
P07814	Bifunctional glutamate/proline--tRNA ligase (Bifunctional aminoacyl-tRNA synthetase) (Cell proliferation-inducing gene 32 protein) (Glutamatyl-prolyl-tRNA synthetase) [Includes: Glutamate--tRNA ligase (EC 6.1.1.17) (Glutamyl-tRNA synthetase) (GluRS); Proline--tRNA ligase (EC 6.1.1.15) (Prolyl-tRNA synthetase)]	32.6686	2.06104	9
A0FGR8	Extended synaptotagmin-2 (E-Syt2) (Chr2Syt)	32.6976	2.05832	21
Q8NBJ5	Procollagen galactosyltransferase 1 (EC 2.4.1.50) (Collagen beta(1-O)galactosyltransferase 1) (Glycosyltransferase 25 family member 1) (Hydroxylysine galactosyltransferase 1)	32.7606	2.05245	8
Q6DRA6	Putative histone H2B type 2-D	32.7753	2.05108	10
P05556	Integrin beta-1 (Fibronectin receptor subunit beta) (Glycoprotein IIa) (GPIIA) (VLA-4 subunit beta) (CD antigen CD29)	32.819	2.04701	59
Q9C0K3	Actin-related protein 3C (Actin-related protein 11)	32.8298	2.04601	4
Q99829	Copine-1 (Chromobindin 17) (Copine I)	32.8461	2.0445	12
P62318	Small nuclear ribonucleoprotein Sm D3 (Sm-D3) (snRNP core protein D3)	32.9227	2.03741	4
Q92747	Actin-related protein 2/3 complex subunit 1A (SOP2-like protein)	32.938	2.03601	8
Q9C005	Protein dpy-30 homolog (Dpy-30-like protein) (Dpy-30L)	32.9464	2.03524	4
Q13813	Spectrin alpha chain, non-erythrocytic 1 (Alpha-II spectrin) (Fodrin alpha chain) (Spectrin, non-erythroid alpha subunit)	33.026	2.02792	27
Q08211	ATP-dependent RNA helicase A (RHA) (EC 3.6.4.13) (DEAH box protein 9) (Leukophysin) (LKP) (Nuclear DNA helicase II) (NDH II)	33.0379	2.02683	21
Q96RW7	Hemicentin-1 (Fibulin-6) (FIBL-6)	33.236	2.00878	3
P13987	CD59 glycoprotein (1F5 antigen) (20 kDa homologous restriction factor) (HRF-20) (HRF20) (MAC-inhibitory protein) (MAC-IP) (MEM43 antigen) (Membrane attack complex inhibition factor) (MACIF) (Membrane inhibitor of reactive lysis) (MIRL) (Protectin) (CD antigen CD59)	33.3753	1.99623	20
Q15366	Poly(rC)-binding protein 2 (Alpha-CP2) (Heterogeneous nuclear ribonucleoprotein E2) (hnRNP E2)	33.5089	1.98428	12
Q7Z4I7	LIM and senescent cell antigen-like-containing domain protein 2 (LIM-like protein 2) (Particularly interesting new Cys-His protein 2) (PINCH-2)	33.5581	1.97991	23
P04075	Fructose-bisphosphate aldolase A (EC 4.1.2.13) (Lung cancer antigen NY-LU-1) (Muscle-type aldolase)	33.6022	1.97599	35
Q96AY3	Peptidyl-prolyl cis-trans isomerase FKBP10 (PPIase FKBP10) (EC 5.2.1.8) (65 kDa FK506-binding protein) (65 kDa FKBP) (FKBP-65) (FK506-binding protein 10) (FKBP-10) (Immunophilin FKBP65) (Rotamase)	33.6183	1.97457	12
Q13283	Ras GTPase-activating protein-binding protein 1 (G3BP-1) (EC 3.6.4.12) (EC 3.6.4.13) (ATP-dependent DNA helicase VIII) (hDH VIII) (GAP SH3 domain-binding protein 1)	33.72	1.9656	3
Q14728	Major facilitator superfamily domain-containing protein 10 (Tetracycline transporter-like protein)	33.7295	1.96476	4
Q6NZI2	Polymerase I and transcript release factor (Cavin-1)	33.8035	1.95828	46
P18859	ATP synthase-coupling factor 6, mitochondrial (ATPase subunit F6)	33.831	1.95587	11
O60504	Vinexin (SH3-containing adapter molecule 1) (SCAM-1) (Sorbin and SH3 domain-containing protein 3)	33.8871	1.95098	5
P62266	40S ribosomal protein S23	33.8923	1.95052	4
Q86V81	THO complex subunit 4 (Tho4) (Ally of AML-1 and LEF-1) (Aly/REF export factor) (Transcriptional coactivator Aly/REF) (bZIP-enhancing factor BEF)	34.0663	1.93545	7
Q6S8J3	POTE ankyrin domain family member E (ANKRD26-like family C member 1A) (Prostate, ovary, testis-expressed protein on chromosome 2) (POTE-2)	34.1211	1.93074	37
P30536	Translocator protein (Mitochondrial benzodiazepine receptor) (PKBS) (Peripheral-type benzodiazepine receptor) (PBR)	34.1391	1.92919	6
P13010	X-ray repair cross-complementing protein 5 (EC 3.6.4.-) (86 kDa subunit of Ku antigen) (ATP-dependent DNA helicase 2 subunit 2) (ATP-dependent DNA helicase II 80 kDa subunit) (CTC box-binding factor 85 kDa subunit) (CTC85) (CTCBF) (DNA repair protein XRCC5) (Ku80) (Ku86) (Lupus Ku autoantigen protein p86) (Nuclear factor IV) (Thyroid-lupus autoantigen) (TLAA) (X-ray repair complementing defective…	34.2515	1.91958	5
P63244	Receptor of activated protein C kinase 1 (Cell proliferation-inducing gene 21 protein) (Guanine nucleotide-binding protein subunit beta-2-like 1) (Guanine nucleotide-binding protein subunit beta-like protein 12.3) (Human lung cancer oncogene 7 protein) (HLC-7) (Receptor for activated C kinase) [Cleaved into: Receptor of activated protein C kinase 1, N-terminally processed (Guanine nucleotide-bind…	34.3849	1.90825	23
A5A3E0	POTE ankyrin domain family member F (ANKRD26-like family C member 1B) (Chimeric POTE-actin protein)	34.4546	1.90237	33
P57721	Poly(rC)-binding protein 3 (Alpha-CP3)	34.5102	1.8977	5
Q00341	Vigilin (High density lipoprotein-binding protein) (HDL-binding protein)	34.5318	1.89588	36
P54886	Delta-1-pyrroline-5-carboxylate synthase (P5CS) (Aldehyde dehydrogenase family 18 member A1) [Includes: Glutamate 5-kinase (GK) (EC 2.7.2.11) (Gamma-glutamyl kinase); Gamma-glutamyl phosphate reductase (GPR) (EC 1.2.1.41) (Glutamate-5-semialdehyde dehydrogenase) (Glutamyl-gamma-semialdehyde dehydrogenase)]	34.5936	1.89071	33
P26639	Threonine--tRNA ligase, cytoplasmic (EC 6.1.1.3) (Threonyl-tRNA synthetase) (ThrRS)	34.6081	1.8895	8
Q14240	Eukaryotic initiation factor 4A-II (eIF-4A-II) (eIF4A-II) (EC 3.6.4.13) (ATP-dependent RNA helicase eIF4A-2)	34.6276	1.88787	7
P10809	60 kDa heat shock protein, mitochondrial (60 kDa chaperonin) (Chaperonin 60) (CPN60) (Heat shock protein 60) (HSP-60) (Hsp60) (HuCHA60) (Mitochondrial matrix protein P1) (P60 lymphocyte protein)	34.6619	1.88501	56
P11142	Heat shock cognate 71 kDa protein (Heat shock 70 kDa protein 8) (Lipopolysaccharide-associated protein 1) (LAP-1) (LPS-associated protein 1)	34.6973	1.88207	47
Q14697	Neutral alpha-glucosidase AB (EC 3.2.1.84) (Alpha-glucosidase 2) (Glucosidase II subunit alpha)	34.6981	1.882	45
P23246	Splicing factor, proline- and glutamine-rich (100 kDa DNA-pairing protein) (hPOMp100) (DNA-binding p52/p100 complex, 100 kDa subunit) (Polypyrimidine tract-binding protein-associated-splicing factor) (PSF) (PTB-associated-splicing factor)	34.7111	1.88092	46
P42167	Lamina-associated polypeptide 2, isoforms beta/gamma (Thymopoietin, isoforms beta/gamma) (TP beta/gamma) (Thymopoietin-related peptide isoforms beta/gamma) (TPRP isoforms beta/gamma) [Cleaved into: Thymopoietin (TP) (Splenin); Thymopentin (TP5)]	34.7215	1.88006	17
Q9ULD0	2-oxoglutarate dehydrogenase-like, mitochondrial (EC 1.2.4.-) (2-oxoglutarate dehydrogenase complex component E1-like) (OGDC-E1-like) (Alpha-ketoglutarate dehydrogenase-like)	34.7302	1.87934	4
Q00059	Transcription factor A, mitochondrial (mtTFA) (Mitochondrial transcription factor 1) (MtTF1) (Transcription factor 6) (TCF-6) (Transcription factor 6-like 2)	34.7895	1.87443	3
Q14247	Src substrate cortactin (Amplaxin) (Oncogene EMS1)	34.7984	1.8737	6
P30042	ES1 protein homolog, mitochondrial (Protein GT335) (Protein KNP-I)	34.8612	1.86852	4
P00338	L-lactate dehydrogenase A chain (LDH-A) (EC 1.1.1.27) (Cell proliferation-inducing gene 19 protein) (LDH muscle subunit) (LDH-M) (Renal carcinoma antigen NY-REN-59)	34.9157	1.86404	25
Q14699	Raftlin (Cell migration-inducing gene 2 protein) (Raft-linking protein)	34.9819	1.85862	19
Q8N257	Histone H2B type 3-B (H2B type 12)	34.9898	1.85798	11
Q9P0L0	Vesicle-associated membrane protein-associated protein A (VAMP-A) (VAMP-associated protein A) (VAP-A) (33 kDa VAMP-associated protein) (VAP-33)	35.0181	1.85567	13
P34741	Syndecan-2 (SYND2) (Fibroglycan) (Heparan sulfate proteoglycan core protein) (HSPG) (CD antigen CD362)	35.0208	1.85544	5
Q8WWI1	LIM domain only protein 7 (LMO-7) (F-box only protein 20) (LOMP)	35.0603	1.85223	18
P41252	Isoleucine--tRNA ligase, cytoplasmic (EC 6.1.1.5) (Isoleucyl-tRNA synthetase) (IRS) (IleRS)	35.0847	1.85024	3
Q02809	Procollagen-lysine,2-oxoglutarate 5-dioxygenase 1 (EC 1.14.11.4) (Lysyl hydroxylase 1) (LH1)	35.102	1.84884	46
Q96AC1	Fermitin family homolog 2 (Kindlin-2) (Mitogen-inducible gene 2 protein) (MIG-2) (Pleckstrin homology domain-containing family C member 1) (PH domain-containing family C member 1)	35.1325	1.84637	25
P48509	CD151 antigen (GP27) (Membrane glycoprotein SFA-1) (Platelet-endothelial tetraspan antigen 3) (PETA-3) (Tetraspanin-24) (Tspan-24) (CD antigen CD151)	35.1486	1.84507	5
P09972	Fructose-bisphosphate aldolase C (EC 4.1.2.13) (Brain-type aldolase)	35.1854	1.84209	11
Q13740	CD166 antigen (Activated leukocyte cell adhesion molecule) (CD antigen CD166)	35.2701	1.83526	34
Q9P0V9	Septin-10	35.291	1.83359	3
Q14315	Filamin-C (FLN-C) (FLNc) (ABP-280-like protein) (ABP-L) (Actin-binding-like protein) (Filamin-2) (Gamma-filamin)	35.3511	1.82877	57
P0CG38	POTE ankyrin domain family member I	35.4673	1.8195	29
Q9BYX7	Putative beta-actin-like protein 3 (Kappa-actin) (POTE ankyrin domain family member K)	35.474	1.81897	29
O43809	Cleavage and polyadenylation specificity factor subunit 5 (Cleavage and polyadenylation specificity factor 25 kDa subunit) (CFIm25) (CPSF 25 kDa subunit) (Nucleoside diphosphate-linked moiety X motif 21) (Nudix motif 21) (Pre-mRNA cleavage factor Im 25 kDa subunit)	35.5091	1.81618	4
Q16181	Septin-7 (CDC10 protein homolog)	35.5526	1.81273	49
Q14254	Flotillin-2 (Epidermal surface antigen) (ESA) (Membrane component chromosome 17 surface marker 1)	35.5646	1.81178	5
Q14204	Cytoplasmic dynein 1 heavy chain 1 (Cytoplasmic dynein heavy chain 1) (Dynein heavy chain, cytosolic)	35.6273	1.80684	19
P60468	Protein transport protein Sec61 subunit beta	35.6723	1.80329	5
Q9NVA2	Septin-11	35.6782	1.80283	64
P17931	Galectin-3 (Gal-3) (35 kDa lectin) (Carbohydrate-binding protein 35) (CBP 35) (Galactose-specific lectin 3) (Galactoside-binding protein) (GALBP) (IgE-binding protein) (L-31) (Laminin-binding protein) (Lectin L-29) (Mac-2 antigen)	35.6916	1.80178	29
Q15149	Plectin (PCN) (PLTN) (Hemidesmosomal protein 1) (HD1) (Plectin-1)	35.707	1.80057	263
O14773	Tripeptidyl-peptidase 1 (TPP-1) (EC 3.4.14.9) (Cell growth-inhibiting gene 1 protein) (Lysosomal pepstatin-insensitive protease) (LPIC) (Tripeptidyl aminopeptidase) (Tripeptidyl-peptidase I) (TPP-I)	35.7297	1.7988	5
Q9Y639	Neuroplastin (Stromal cell-derived receptor 1) (SDR-1)	35.7571	1.79664	13
Q96FJ2	Dynein light chain 2, cytoplasmic (8 kDa dynein light chain b) (DLC8b) (Dynein light chain LC8-type 2)	35.8003	1.79327	8
O15427	Monocarboxylate transporter 4 (MCT 4) (Solute carrier family 16 member 3)	35.9911	1.77846	3
P20908	Collagen alpha-1(V) chain	36.0032	1.77753	17
Q5JNZ5	Putative 40S ribosomal protein S26-like 1	36.197	1.76266	9
P09493	Tropomyosin alpha-1 chain (Alpha-tropomyosin) (Tropomyosin-1)	36.3302	1.75253	25
P60660	Myosin light polypeptide 6 (17 kDa myosin light chain) (LC17) (Myosin light chain 3) (MLC-3) (Myosin light chain alkali 3) (Myosin light chain A3) (Smooth muscle and nonmuscle myosin light chain alkali 6)	36.3406	1.75175	28
P09622	Dihydrolipoyl dehydrogenase, mitochondrial (EC 1.8.1.4) (Dihydrolipoamide dehydrogenase) (Glycine cleavage system L protein)	36.3633	1.75003	30
Q58FF7	Putative heat shock protein HSP 90-beta-3 (Heat shock protein 90-beta c) (Heat shock protein 90Bc)	36.6298	1.73002	9
Q15437	Protein transport protein Sec23B (SEC23-related protein B)	36.6383	1.72938	5
P02786	Transferrin receptor protein 1 (TR) (TfR) (TfR1) (Trfr) (T9) (p90) (CD antigen CD71) [Cleaved into: Transferrin receptor protein 1, serum form (sTfR)]	36.653	1.72829	40
P61160	Actin-related protein 2 (Actin-like protein 2)	36.6769	1.72652	19
P26006	Integrin alpha-3 (CD49 antigen-like family member C) (FRP-2) (Galactoprotein B3) (GAPB3) (VLA-3 subunit alpha) (CD antigen CD49c) [Cleaved into: Integrin alpha-3 heavy chain; Integrin alpha-3 light chain]	36.7527	1.72089	7
P26599	Polypyrimidine tract-binding protein 1 (PTB) (57 kDa RNA-binding protein PPTB-1) (Heterogeneous nuclear ribonucleoprotein I) (hnRNP I)	36.8432	1.71421	14
P62314	Small nuclear ribonucleoprotein Sm D1 (Sm-D1) (Sm-D autoantigen) (snRNP core protein D1)	36.8674	1.71242	10
Q59GN2	Putative 60S ribosomal protein L39-like 5 (60S ribosomal protein L39 pseudogene 5)	36.8805	1.71146	6
Q9H254	Spectrin beta chain, non-erythrocytic 4 (Beta-IV spectrin) (Spectrin, non-erythroid beta chain 3)	37.053	1.69884	4
P04792	Heat shock protein beta-1 (HspB1) (28 kDa heat shock protein) (Estrogen-regulated 24 kDa protein) (Heat shock 27 kDa protein) (HSP 27) (Stress-responsive protein 27) (SRP27)	37.079	1.69694	29
P14174	Macrophage migration inhibitory factor (MIF) (EC 5.3.2.1) (Glycosylation-inhibiting factor) (GIF) (L-dopachrome isomerase) (L-dopachrome tautomerase) (EC 5.3.3.12) (Phenylpyruvate tautomerase)	37.1574	1.69125	5
Q04637	Eukaryotic translation initiation factor 4 gamma 1 (eIF-4-gamma 1) (eIF-4G 1) (eIF-4G1) (p220)	37.1763	1.68989	4
Q14141	Septin-6	37.2294	1.68605	20
O75390	Citrate synthase, mitochondrial (EC 2.3.3.1) (Citrate (Si)-synthase)	37.2435	1.68503	22
Q71UM5	40S ribosomal protein S27-like	37.3334	1.67857	7
Q6IS14	Eukaryotic translation initiation factor 5A-1-like (eIF-5A-1-like) (eIF-5A1-like) (Eukaryotic initiation factor 5A isoform 1-like)	37.36	1.67666	4
P08559	Pyruvate dehydrogenase E1 component subunit alpha, somatic form, mitochondrial (EC 1.2.4.1) (PDHE1-A type I)	37.3934	1.67427	6
P35749	Myosin-11 (Myosin heavy chain 11) (Myosin heavy chain, smooth muscle isoform) (SMMHC)	37.4464	1.67048	28
Q9Y224	UPF0568 protein C14orf166 (CLE7 homolog) (CLE)	37.4503	1.67021	6
P34931	Heat shock 70 kDa protein 1-like (Heat shock 70 kDa protein 1L) (Heat shock 70 kDa protein 1-Hom) (HSP70-Hom)	37.4692	1.66886	9
P12956	X-ray repair cross-complementing protein 6 (EC 3.6.4.-) (EC 4.2.99.-) (5'-deoxyribose-5-phosphate lyase Ku70) (5'-dRP lyase Ku70) (70 kDa subunit of Ku antigen) (ATP-dependent DNA helicase 2 subunit 1) (ATP-dependent DNA helicase II 70 kDa subunit) (CTC box-binding factor 75 kDa subunit) (CTC75) (CTCBF) (DNA repair protein XRCC6) (Lupus Ku autoantigen protein p70) (Ku70) (Thyroid-lupus autoantige…	37.5017	1.66655	11
P16435	NADPH--cytochrome P450 reductase (CPR) (P450R) (EC 1.6.2.4)	37.5777	1.66115	4
Q13492	Phosphatidylinositol-binding clathrin assembly protein (Clathrin assembly lymphoid myeloid leukemia protein)	37.6804	1.6539	13
Q92599	Septin-8	37.6855	1.65354	10
P14649	Myosin light chain 6B (Myosin light chain 1 slow-twitch muscle A isoform) (MLC1sa) (Smooth muscle and nonmuscle myosin light chain alkali 6B)	37.7576	1.64847	8
P30048	Thioredoxin-dependent peroxide reductase, mitochondrial (EC 1.11.1.15) (Antioxidant protein 1) (AOP-1) (HBC189) (Peroxiredoxin III) (Prx-III) (Peroxiredoxin-3) (Protein MER5 homolog)	37.7778	1.64706	16
Q14980	Nuclear mitotic apparatus protein 1 (NuMA protein) (Nuclear matrix protein-22) (NMP-22) (SP-H antigen)	37.8111	1.64472	3
P48059	LIM and senescent cell antigen-like-containing domain protein 1 (Particularly interesting new Cys-His protein 1) (PINCH-1) (Renal carcinoma antigen NY-REN-48)	37.8564	1.64156	17
Q14118	Dystroglycan (Dystrophin-associated glycoprotein 1) [Cleaved into: Alpha-dystroglycan (Alpha-DG); Beta-dystroglycan (Beta-DG)]	37.8999	1.63853	5
Q8TAD7	Overexpressed in colon carcinoma 1 protein (OCC-1) (AGD3)	37.941	1.63567	5
Q969G5	Protein kinase C delta-binding protein (Cavin-3) (Serum deprivation response factor-related gene product that binds to C-kinase) (hSRBC)	37.9438	1.63547	33
P63167	Dynein light chain 1, cytoplasmic (8 kDa dynein light chain) (DLC8) (Dynein light chain LC8-type 1) (Protein inhibitor of neuronal nitric oxide synthase) (PIN)	37.96	1.63435	13
P63162	Small nuclear ribonucleoprotein-associated protein N (snRNP-N) (Sm protein D) (Sm-D) (Sm protein N) (Sm-N) (SmN) (Tissue-specific-splicing protein)	38.0294	1.62954	9
Q58FF3	Putative endoplasmin-like protein (Putative heat shock protein 90 kDa beta member 2)	38.0457	1.62842	6
Q8IVL6	Prolyl 3-hydroxylase 3 (EC 1.14.11.7) (Leprecan-like protein 2) (Protein B)	38.194	1.61821	5
Q3ZCM7	Tubulin beta-8 chain (Tubulin beta 8 class VIII)	38.2612	1.61361	28
P19022	Cadherin-2 (CDw325) (Neural cadherin) (N-cadherin) (CD antigen CD325)	38.2782	1.61245	8
Q9UNX3	60S ribosomal protein L26-like 1	38.2849	1.612	9
P63261	Actin, cytoplasmic 2 (Gamma-actin) [Cleaved into: Actin, cytoplasmic 2, N-terminally processed]	38.3194	1.60964	114
Q9NYF8	Bcl-2-associated transcription factor 1 (Btf)	38.3414	1.60815	4
Q9UP95	Solute carrier family 12 member 4 (Electroneutral potassium-chloride cotransporter 1) (Erythroid K-Cl cotransporter 1) (hKCC1)	38.4086	1.60358	3
P62308	Small nuclear ribonucleoprotein G (snRNP-G) (Sm protein G) (Sm-G) (SmG)	38.4295	1.60216	4
P49448	Glutamate dehydrogenase 2, mitochondrial (GDH 2) (EC 1.4.1.3)	38.4866	1.59831	25
Q9BSJ8	Extended synaptotagmin-1 (E-Syt1) (Membrane-bound C2 domain-containing protein)	38.5364	1.59495	50
P19105	Myosin regulatory light chain 12A (Epididymis secretory protein Li 24) (HEL-S-24) (MLC-2B) (Myosin RLC) (Myosin regulatory light chain 2, nonsarcomeric) (Myosin regulatory light chain MRLC3)	38.6579	1.58679	41
P08107	Heat shock 70 kDa protein 1A (Heat shock 70 kDa protein 1) (HSP70-1) (HSP70.1)	38.7115	1.58321	9
P00387	NADH-cytochrome b5 reductase 3 (B5R) (Cytochrome b5 reductase) (EC 1.6.2.2) (Diaphorase-1) [Cleaved into: NADH-cytochrome b5 reductase 3 membrane-bound form; NADH-cytochrome b5 reductase 3 soluble form]	38.8517	1.57389	86
Q13151	Heterogeneous nuclear ribonucleoprotein A0 (hnRNP A0)	38.8561	1.5736	5
Q96S97	Myeloid-associated differentiation marker (Protein SB135)	38.862	1.57321	12
P61158	Actin-related protein 3 (Actin-like protein 3)	38.8978	1.57084	36
Q92743	Serine protease HTRA1 (EC 3.4.21.-) (High-temperature requirement A serine peptidase 1) (L56) (Serine protease 11)	38.9184	1.56948	11
P43007	Neutral amino acid transporter A (Alanine/serine/cysteine/threonine transporter 1) (ASCT-1) (SATT) (Solute carrier family 1 member 4)	38.925	1.56904	5
P12235	ADP/ATP translocase 1 (ADP,ATP carrier protein 1) (ADP,ATP carrier protein, heart/skeletal muscle isoform T1) (Adenine nucleotide translocator 1) (ANT 1) (Solute carrier family 25 member 4)	38.9564	1.56697	31
Q7Z406	Myosin-14 (Myosin heavy chain 14) (Myosin heavy chain, non-muscle IIc) (Non-muscle myosin heavy chain IIc) (NMHC II-C)	38.9872	1.56495	20
Q9UMS4	Pre-mRNA-processing factor 19 (EC 6.3.2.-) (Nuclear matrix protein 200) (PRP19/PSO4 homolog) (hPso4) (Senescence evasion factor)	39.046	1.56108	13
P00367	Glutamate dehydrogenase 1, mitochondrial (GDH 1) (EC 1.4.1.3)	39.0887	1.55828	53
P60842	Eukaryotic initiation factor 4A-I (eIF-4A-I) (eIF4A-I) (EC 3.6.4.13) (ATP-dependent RNA helicase eIF4A-1)	39.1413	1.55485	10
Q15233	Non-POU domain-containing octamer-binding protein (NonO protein) (54 kDa nuclear RNA- and DNA-binding protein) (55 kDa nuclear protein) (DNA-binding p52/p100 complex, 52 kDa subunit) (NMT55) (p54(nrb)) (p54nrb)	39.1428	1.55475	32
P0CG39	POTE ankyrin domain family member J	39.1652	1.55329	21
Q9Y3D6	Mitochondrial fission 1 protein (FIS1 homolog) (hFis1) (Tetratricopeptide repeat protein 11) (TPR repeat protein 11)	39.1798	1.55234	3
P17096	High mobility group protein HMG-I/HMG-Y (HMG-I(Y)) (High mobility group AT-hook protein 1) (High mobility group protein A1) (High mobility group protein R)	39.2758	1.5461	11
O43432	Eukaryotic translation initiation factor 4 gamma 3 (eIF-4-gamma 3) (eIF-4G 3) (eIF4G 3) (eIF-4-gamma II) (eIF4GII)	39.3309	1.54253	3
Q9NRP0	Oligosaccharyltransferase complex subunit OSTC (Hydrophobic protein HSF-28)	39.3484	1.5414	4
Q03135	Caveolin-1	39.3614	1.54056	35
P13797	Plastin-3 (T-plastin)	39.3706	1.53997	8
Q96BM9	ADP-ribosylation factor-like protein 8A (ADP-ribosylation factor-like protein 10B) (Novel small G protein indispensable for equal chromosome segregation 2)	39.4095	1.53746	7
Q92974	Rho guanine nucleotide exchange factor 2 (Guanine nucleotide exchange factor H1) (GEF-H1) (Microtubule-regulated Rho-GEF) (Proliferating cell nucleolar antigen p40)	39.4558	1.53448	3
Q9H299	SH3 domain-binding glutamic acid-rich-like protein 3 (SH3 domain-binding protein 1) (SH3BP-1)	39.4923	1.53214	4
Q92901	60S ribosomal protein L3-like	39.5117	1.53089	6
Q9H853	Putative tubulin-like protein alpha-4B (Alpha-tubulin 4B)	39.525	1.53005	6
P84103	Serine/arginine-rich splicing factor 3 (Pre-mRNA-splicing factor SRP20) (Splicing factor, arginine/serine-rich 3)	39.5344	1.52944	7
Q8IWB7	WD repeat and FYVE domain-containing protein 1 (FENS-1) (Phosphoinositide-binding protein 1) (WD40- and FYVE domain-containing protein 1) (Zinc finger FYVE domain-containing protein 17)	39.5732	1.52696	3
A6NKZ8	Deleted.	39.5813	1.52644	20
A6NNZ2	Tubulin beta-8 chain-like protein LOC260334	39.6106	1.52458	24
Q9H4M9	EH domain-containing protein 1 (PAST homolog 1) (hPAST1) (Testilin)	39.6954	1.51919	10
P04350	Tubulin beta-4A chain (Tubulin 5 beta) (Tubulin beta-4 chain)	39.7214	1.51753	57
P35613	Basigin (5F7) (Collagenase stimulatory factor) (Extracellular matrix metalloproteinase inducer) (EMMPRIN) (Leukocyte activation antigen M6) (OK blood group antigen) (Tumor cell-derived collagenase stimulatory factor) (TCSF) (CD antigen CD147)	39.7581	1.51521	21
Q15436	Protein transport protein Sec23A (SEC23-related protein A)	39.7724	1.5143	17
P68371	Tubulin beta-4B chain (Tubulin beta-2 chain) (Tubulin beta-2C chain)	39.7878	1.51333	71
Q15293	Reticulocalbin-1	39.8084	1.51203	4
P47756	F-actin-capping protein subunit beta (CapZ beta)	39.8134	1.51172	14
P56537	Eukaryotic translation initiation factor 6 (eIF-6) (B(2)GCN homolog) (B4 integrin interactor) (CAB) (p27(BBP))	39.8459	1.50967	4
Q8TDX7	Serine/threonine-protein kinase Nek7 (EC 2.7.11.1) (Never in mitosis A-related kinase 7) (NimA-related protein kinase 7)	39.8528	1.50923	5
O95168	NADH dehydrogenase [ubiquinone] 1 beta subcomplex subunit 4 (Complex I-B15) (CI-B15) (NADH-ubiquinone oxidoreductase B15 subunit)	39.857	1.50897	4
P59998	Actin-related protein 2/3 complex subunit 4 (Arp2/3 complex 20 kDa subunit) (p20-ARC)	39.8664	1.50838	14
O15145	Actin-related protein 2/3 complex subunit 3 (Arp2/3 complex 21 kDa subunit) (p21-ARC)	39.8815	1.50743	13
Q86VP6	Cullin-associated NEDD8-dissociated protein 1 (Cullin-associated and neddylation-dissociated protein 1) (TBP-interacting protein of 120 kDa A) (TBP-interacting protein 120A) (p120 CAND1)	39.9059	1.50589	5
P40926	Malate dehydrogenase, mitochondrial (EC 1.1.1.37)	39.9667	1.50209	52
P12110	Collagen alpha-2(VI) chain	39.9686	1.50196	38
P63027	Vesicle-associated membrane protein 2 (VAMP-2) (Synaptobrevin-2)	40.0586	1.49634	3
Q9NVJ2	ADP-ribosylation factor-like protein 8B (ADP-ribosylation factor-like protein 10C) (Novel small G protein indispensable for equal chromosome segregation 1)	40.0686	1.49572	8
Q9P1U1	Actin-related protein 3B (ARP3-beta) (Actin-like protein 3B) (Actin-related protein ARP4)	40.0847	1.49472	6
Q9H0C2	ADP/ATP translocase 4 (ADP,ATP carrier protein 4) (Adenine nucleotide translocator 4) (ANT 4) (Solute carrier family 25 member 31) (Sperm flagellar energy carrier protein)	40.1011	1.4937	7
P55209	Nucleosome assembly protein 1-like 1 (NAP-1-related protein) (hNRP)	40.1631	1.48985	3
O94826	Mitochondrial import receptor subunit TOM70 (Mitochondrial precursor proteins import receptor) (Translocase of outer membrane 70 kDa subunit) (Translocase of outer mitochondrial membrane protein 70)	40.1669	1.48961	9
P07602	Prosaposin (Proactivator polypeptide) [Cleaved into: Saposin-A (Protein A); Saposin-B-Val; Saposin-B (Cerebroside sulfate activator) (CSAct) (Dispersin) (Sphingolipid activator protein 1) (SAP-1) (Sulfatide/GM1 activator); Saposin-C (A1 activator) (Co-beta-glucosidase) (Glucosylceramidase activator) (Sphingolipid activator protein 2) (SAP-2); Saposin-D (Component C) (Protein C)]	40.1739	1.48918	4
O43181	NADH dehydrogenase [ubiquinone] iron-sulfur protein 4, mitochondrial (Complex I-18 kDa) (CI-18 kDa) (Complex I-AQDQ) (CI-AQDQ) (NADH-ubiquinone oxidoreductase 18 kDa subunit)	40.2792	1.48267	3
P61978	Heterogeneous nuclear ribonucleoprotein K (hnRNP K) (Transformation up-regulated nuclear protein) (TUNP)	40.3529	1.47814	11
Q8TAQ2	SWI/SNF complex subunit SMARCC2 (BRG1-associated factor 170) (BAF170) (SWI/SNF complex 170 kDa subunit) (SWI/SNF-related matrix-associated actin-dependent regulator of chromatin subfamily C member 2)	40.3735	1.47687	4
Q92922	SWI/SNF complex subunit SMARCC1 (BRG1-associated factor 155) (BAF155) (SWI/SNF complex 155 kDa subunit) (SWI/SNF-related matrix-associated actin-dependent regulator of chromatin subfamily C member 1)	40.3735	1.47687	4
P48735	Isocitrate dehydrogenase [NADP], mitochondrial (IDH) (EC 1.1.1.42) (ICD-M) (IDP) (NADP(+)-specific ICDH) (Oxalosuccinate decarboxylase)	40.3915	1.47577	46
Q9Y490	Talin-1	40.4037	1.47502	151
P55072	Transitional endoplasmic reticulum ATPase (TER ATPase) (EC 3.6.4.6) (15S Mg(2+)-ATPase p97 subunit) (Valosin-containing protein) (VCP)	40.4066	1.47484	23
Q9UQE7	Structural maintenance of chromosomes protein 3 (SMC protein 3) (SMC-3) (Basement membrane-associated chondroitin proteoglycan) (Bamacan) (Chondroitin sulfate proteoglycan 6) (Chromosome-associated polypeptide) (hCAP)	40.4163	1.47425	7
P42126	Enoyl-CoA delta isomerase 1, mitochondrial (EC 5.3.3.8) (3,2-trans-enoyl-CoA isomerase) (Delta(3),Delta(2)-enoyl-CoA isomerase) (D3,D2-enoyl-CoA isomerase) (Dodecenoyl-CoA isomerase)	40.4173	1.47419	3
P26447	Protein S100-A4 (Calvasculin) (Metastasin) (Placental calcium-binding protein) (Protein Mts1) (S100 calcium-binding protein A4)	40.4269	1.4736	9
O15144	Actin-related protein 2/3 complex subunit 2 (Arp2/3 complex 34 kDa subunit) (p34-ARC)	40.4557	1.47184	21
P14314	Glucosidase 2 subunit beta (80K-H protein) (Glucosidase II subunit beta) (Protein kinase C substrate 60.1 kDa protein heavy chain) (PKCSH)	40.49	1.46975	14
Q9UH99	SUN domain-containing protein 2 (Protein unc-84 homolog B) (Rab5-interacting protein) (Rab5IP) (Sad1/unc-84 protein-like 2)	40.5525	1.46594	40
Q6P2Q9	Pre-mRNA-processing-splicing factor 8 (220 kDa U5 snRNP-specific protein) (PRP8 homolog) (Splicing factor Prp8) (p220)	40.5934	1.46346	30
Q9Y4G6	Talin-2	40.6582	1.45953	11
Q9NQC3	Reticulon-4 (Foocen) (Neurite outgrowth inhibitor) (Nogo protein) (Neuroendocrine-specific protein) (NSP) (Neuroendocrine-specific protein C homolog) (RTN-x) (Reticulon-5)	40.7061	1.45664	35
O75323	Protein NipSnap homolog 2 (NipSnap2) (Glioblastoma-amplified sequence)	40.7179	1.45592	6
P07437	Tubulin beta chain (Tubulin beta-5 chain)	40.7191	1.45585	78
Q9BUF5	Tubulin beta-6 chain (Tubulin beta class V)	40.7392	1.45464	50
Q9P2R7	Succinate--CoA ligase [ADP-forming] subunit beta, mitochondrial (EC 6.2.1.5) (ATP-specific succinyl-CoA synthetase subunit beta) (A-SCS) (Succinyl-CoA synthetase beta-A chain) (SCS-betaA)	40.7884	1.45168	7
O95470	Sphingosine-1-phosphate lyase 1 (S1PL) (SP-lyase 1) (SPL 1) (hSPL) (EC 4.1.2.27) (Sphingosine-1-phosphate aldolase)	40.8607	1.44734	6
O15511	Actin-related protein 2/3 complex subunit 5 (Arp2/3 complex 16 kDa subunit) (p16-ARC)	40.8714	1.4467	5
P54289	Voltage-dependent calcium channel subunit alpha-2/delta-1 (Voltage-gated calcium channel subunit alpha-2/delta-1) [Cleaved into: Voltage-dependent calcium channel subunit alpha-2-1; Voltage-dependent calcium channel subunit delta-1]	40.9275	1.44335	5
Q9Y3I0	tRNA-splicing ligase RtcB homolog (EC 6.5.1.3)	40.9488	1.44207	4
Q9Y2Q3	Glutathione S-transferase kappa 1 (EC 2.5.1.18) (GST 13-13) (GST class-kappa) (GSTK1-1) (hGSTK1) (Glutathione S-transferase subunit 13)	41.007	1.43861	12
Q14192	Four and a half LIM domains protein 2 (FHL-2) (LIM domain protein DRAL) (Skeletal muscle LIM-protein 3) (SLIM-3)	41.1399	1.43073	7
Q13425	Beta-2-syntrophin (59 kDa dystrophin-associated protein A1 basic component 2) (Syntrophin-3) (SNT3) (Syntrophin-like) (SNTL)	41.1451	1.43042	20
P26640	Valine--tRNA ligase (EC 6.1.1.9) (Protein G7a) (Valyl-tRNA synthetase) (ValRS)	41.1727	1.4288	3
Q9UHB6	LIM domain and actin-binding protein 1 (Epithelial protein lost in neoplasm)	41.1854	1.42805	21
Q9BVA1	Tubulin beta-2B chain	41.2206	1.42597	62
Q9NZN3	EH domain-containing protein 3 (PAST homolog 3)	41.2238	1.42578	6
Q6DD88	Atlastin-3 (EC 3.6.5.-)	41.289	1.42195	50
Q9BQB6	Vitamin K epoxide reductase complex subunit 1 (EC 1.17.4.4) (Vitamin K1 2,3-epoxide reductase subunit 1)	41.3595	1.41782	4
P24821	Tenascin (TN) (Cytotactin) (GMEM) (GP 150-225) (Glioma-associated-extracellular matrix antigen) (Hexabrachion) (JI) (Myotendinous antigen) (Neuronectin) (Tenascin-C) (TN-C)	41.3659	1.41745	95
Q8WVM8	Sec1 family domain-containing protein 1 (SLY1 homolog) (Sly1p) (Syntaxin-binding protein 1-like 2)	41.4935	1.41002	4
Q15019	Septin-2 (Neural precursor cell expressed developmentally down-regulated protein 5) (NEDD-5)	41.4969	1.40982	45
P06753	Tropomyosin alpha-3 chain (Gamma-tropomyosin) (Tropomyosin-3) (Tropomyosin-5) (hTM5)	41.5333	1.40771	10
O43175	D-3-phosphoglycerate dehydrogenase (3-PGDH) (EC 1.1.1.95)	41.551	1.40668	26
Q9NZN4	EH domain-containing protein 2 (PAST homolog 2)	41.5563	1.40638	80
P42765	3-ketoacyl-CoA thiolase, mitochondrial (EC 2.3.1.16) (Acetyl-CoA acyltransferase) (Beta-ketothiolase) (Mitochondrial 3-oxoacyl-CoA thiolase) (T1)	41.5783	1.4051	25
O95816	BAG family molecular chaperone regulator 2 (BAG-2) (Bcl-2-associated athanogene 2)	41.6498	1.40097	6
Q9Y2B0	Protein canopy homolog 2 (MIR-interacting saposin-like protein) (Putative secreted protein Zsig9) (Transmembrane protein 4)	41.6907	1.39862	9
Q00765	Receptor expression-enhancing protein 5 (Polyposis locus protein 1) (Protein TB2)	41.6948	1.39838	8
Q15365	Poly(rC)-binding protein 1 (Alpha-CP1) (Heterogeneous nuclear ribonucleoprotein E1) (hnRNP E1) (Nucleic acid-binding protein SUB2.3)	41.724	1.3967	7
O60641	Clathrin coat assembly protein AP180 (91 kDa synaptosomal-associated protein) (Clathrin coat-associated protein AP180) (Phosphoprotein F1-20)	41.7325	1.39621	4
Q5VTE0	Putative elongation factor 1-alpha-like 3 (EF-1-alpha-like 3) (Eukaryotic elongation factor 1 A-like 3) (eEF1A-like 3) (Eukaryotic translation elongation factor 1 alpha-1 pseudogene 5)	41.7854	1.39318	73
Q9Y305	Acyl-coenzyme A thioesterase 9, mitochondrial (Acyl-CoA thioesterase 9) (EC 3.1.2.-) (Acyl-CoA thioester hydrolase 9)	41.8111	1.39171	13
Q96AQ6	Pre-B-cell leukemia transcription factor-interacting protein 1 (Hematopoietic PBX-interacting protein)	42.0227	1.37966	3
P14868	Aspartate--tRNA ligase, cytoplasmic (EC 6.1.1.12) (Aspartyl-tRNA synthetase) (AspRS) (Cell proliferation-inducing gene 40 protein)	42.1209	1.37412	5
Q58FF8	Putative heat shock protein HSP 90-beta 2 (Heat shock protein 90-beta b) (Heat shock protein 90Bb)	42.1462	1.37269	9
O14561	Acyl carrier protein, mitochondrial (ACP) (CI-SDAP) (NADH-ubiquinone oxidoreductase 9.6 kDa subunit)	42.1779	1.37091	11
Q16822	Phosphoenolpyruvate carboxykinase [GTP], mitochondrial (PEPCK-M) (EC 4.1.1.32)	42.189	1.37029	36
P10301	Ras-related protein R-Ras (p23)	42.1913	1.37016	16
P16190	HLA class I histocompatibility antigen, A-33 alpha chain (Aw-19) (Aw-33) (MHC class I antigen A*33)	42.3381	1.36194	16
P49411	Elongation factor Tu, mitochondrial (EF-Tu) (P43)	42.433	1.35666	32
P38646	Stress-70 protein, mitochondrial (75 kDa glucose-regulated protein) (GRP-75) (Heat shock 70 kDa protein 9) (Mortalin) (MOT) (Peptide-binding protein 74) (PBP74)	42.4458	1.35594	50
P62826	GTP-binding nuclear protein Ran (Androgen receptor-associated protein 24) (GTPase Ran) (Ras-like protein TC4) (Ras-related nuclear protein)	42.4542	1.35548	11
P12236	ADP/ATP translocase 3 (ADP,ATP carrier protein 3) (ADP,ATP carrier protein, isoform T2) (ANT 2) (Adenine nucleotide translocator 3) (ANT 3) (Solute carrier family 25 member 6) [Cleaved into: ADP/ATP translocase 3, N-terminally processed]	42.4553	1.35542	37
Q92526	T-complex protein 1 subunit zeta-2 (TCP-1-zeta-2) (CCT-zeta-2) (CCT-zeta-like) (TCP-1-zeta-like) (Testis-specific Tcp20) (Testis-specific protein TSA303)	42.4697	1.35462	5
O75964	ATP synthase subunit g, mitochondrial (ATPase subunit g)	42.4705	1.35457	11
P47755	F-actin-capping protein subunit alpha-2 (CapZ alpha-2)	42.5342	1.35105	8
P34897	Serine hydroxymethyltransferase, mitochondrial (SHMT) (EC 2.1.2.1) (Glycine hydroxymethyltransferase) (Serine methylase)	42.558	1.34973	22
Q9BTV4	Transmembrane protein 43 (Protein LUMA)	42.5957	1.34765	51
P30461	HLA class I histocompatibility antigen, B-13 alpha chain (MHC class I antigen B*13)	42.6504	1.34464	6
P07195	L-lactate dehydrogenase B chain (LDH-B) (EC 1.1.1.27) (LDH heart subunit) (LDH-H) (Renal carcinoma antigen NY-REN-46)	42.6508	1.34462	5
Q92616	eIF-2-alpha kinase activator GCN1 (GCN1 eIF-2-alpha kinase activator homolog) (GCN1-like protein 1) (General control of amino-acid synthesis 1-like protein 1) (Translational activator GCN1) (HsGCN1)	42.6565	1.34431	17
P19367	Hexokinase-1 (EC 2.7.1.1) (Brain form hexokinase) (Hexokinase type I) (HK I)	42.6685	1.34365	44
P35579	Myosin-9 (Cellular myosin heavy chain, type A) (Myosin heavy chain 9) (Myosin heavy chain, non-muscle IIa) (Non-muscle myosin heavy chain A) (NMMHC-A) (Non-muscle myosin heavy chain IIa) (NMMHC II-a) (NMMHC-IIA)	42.7689	1.33815	589
O75396	Vesicle-trafficking protein SEC22b (ER-Golgi SNARE of 24 kDa) (ERS-24) (ERS24) (SEC22 vesicle-trafficking protein homolog B) (SEC22 vesicle-trafficking protein-like 1)	42.7726	1.33795	20
Q6UB35	Monofunctional C1-tetrahydrofolate synthase, mitochondrial (EC 6.3.4.3) (Formyltetrahydrofolate synthetase)	42.7782	1.33764	3
Q04837	Single-stranded DNA-binding protein, mitochondrial (Mt-SSB) (MtSSB) (PWP1-interacting protein 17)	42.7949	1.33673	8
P36776	Lon protease homolog, mitochondrial (EC 3.4.21.-) (LONHs) (Lon protease-like protein) (LONP) (Mitochondrial ATP-dependent protease Lon) (Serine protease 15)	42.8093	1.33594	30
Q9H4B7	Tubulin beta-1 chain	42.8146	1.33565	12
Q6QEF8	Coronin-6 (Coronin-like protein E) (Clipin-E)	42.8616	1.33309	8
P50213	Isocitrate dehydrogenase [NAD] subunit alpha, mitochondrial (EC 1.1.1.41) (Isocitric dehydrogenase subunit alpha) (NAD(+)-specific ICDH subunit alpha)	42.8668	1.33281	8
Q96HY6	DDRGK domain-containing protein 1 (Dashurin) (UFM1-binding and PCI domain-containing protein 1)	42.9628	1.32759	5
Q99798	Aconitate hydratase, mitochondrial (Aconitase) (EC 4.2.1.3) (Citrate hydro-lyase)	42.9702	1.32719	22
P14923	Junction plakoglobin (Catenin gamma) (Desmoplakin III) (Desmoplakin-3)	43.0385	1.3235	3
P62158	Calmodulin (CaM)	43.0573	1.32249	16
P42704	Leucine-rich PPR motif-containing protein, mitochondrial (130 kDa leucine-rich protein) (LRP 130) (GP130)	43.1726	1.31628	14
Q8NHW5	60S acidic ribosomal protein P0-like	43.2221	1.31363	16
P08240	Signal recognition particle receptor subunit alpha (SR-alpha) (Docking protein alpha) (DP-alpha)	43.279	1.31059	4
P18669	Phosphoglycerate mutase 1 (EC 5.4.2.11) (EC 5.4.2.4) (BPG-dependent PGAM 1) (Phosphoglycerate mutase isozyme B) (PGAM-B)	43.3463	1.307	6
Q6NUQ4	Transmembrane protein 214	43.3976	1.30427	9
P07737	Profilin-1 (Epididymis tissue protein Li 184a) (Profilin I)	43.4448	1.30177	6
O43491	Band 4.1-like protein 2 (Generally expressed protein 4.1) (4.1G)	43.5141	1.2981	19
P45880	Voltage-dependent anion-selective channel protein 2 (VDAC-2) (hVDAC2) (Outer mitochondrial membrane protein porin 2)	43.5225	1.29766	44
Q9NRW1	Ras-related protein Rab-6B	43.525	1.29753	7
Q09666	Neuroblast differentiation-associated protein AHNAK (Desmoyokin)	43.5719	1.29506	672
P61604	10 kDa heat shock protein, mitochondrial (Hsp10) (10 kDa chaperonin) (Chaperonin 10) (CPN10) (Early-pregnancy factor) (EPF)	43.5849	1.29437	18
A6NHL2	Tubulin alpha chain-like 3	43.6936	1.28867	12
O75083	WD repeat-containing protein 1 (Actin-interacting protein 1) (AIP1) (NORI-1)	43.9166	1.27705	12
P31946	14-3-3 protein beta/alpha (Protein 1054) (Protein kinase C inhibitor protein 1) (KCIP-1) [Cleaved into: 14-3-3 protein beta/alpha, N-terminally processed]	43.9304	1.27633	7
Q15363	Transmembrane emp24 domain-containing protein 2 (Membrane protein p24A) (p24) (p24 family protein beta-1) (p24beta1)	44.0049	1.27247	9
P50990	T-complex protein 1 subunit theta (TCP-1-theta) (CCT-theta) (Renal carcinoma antigen NY-REN-15)	44.0132	1.27205	35
P07954	Fumarate hydratase, mitochondrial (Fumarase) (EC 4.2.1.2)	44.0434	1.27049	8
P52815	39S ribosomal protein L12, mitochondrial (L12mt) (MRP-L12) (5c5-2)	44.1641	1.26428	4
Q53GQ0	Very-long-chain 3-oxoacyl-CoA reductase (EC 1.1.1.330) (17-beta-hydroxysteroid dehydrogenase 12) (17-beta-HSD 12) (3-ketoacyl-CoA reductase) (KAR) (Estradiol 17-beta-dehydrogenase 12) (EC 1.1.1.62) (Short chain dehydrogenase/reductase family 12C member 1)	44.1945	1.26273	25
Q9H0U4	Ras-related protein Rab-1B	44.196	1.26265	9
P35580	Myosin-10 (Cellular myosin heavy chain, type B) (Myosin heavy chain 10) (Myosin heavy chain, non-muscle IIb) (Non-muscle myosin heavy chain B) (NMMHC-B) (Non-muscle myosin heavy chain IIb) (NMMHC II-b) (NMMHC-IIB)	44.2499	1.25989	152
Q8WX93	Palladin (SIH002) (Sarcoma antigen NY-SAR-77)	44.2556	1.2596	13
P35914	Hydroxymethylglutaryl-CoA lyase, mitochondrial (HL) (HMG-CoA lyase) (EC 4.1.3.4) (3-hydroxy-3-methylglutarate-CoA lyase)	44.2967	1.25751	5
P61421	V-type proton ATPase subunit d 1 (V-ATPase subunit d 1) (32 kDa accessory protein) (V-ATPase 40 kDa accessory protein) (V-ATPase AC39 subunit) (p39) (Vacuolar proton pump subunit d 1)	44.4771	1.24835	5
O95571	Persulfide dioxygenase ETHE1, mitochondrial (EC 1.13.11.18) (Ethylmalonic encephalopathy protein 1) (Hepatoma subtracted clone one protein) (Sulfur dioxygenase ETHE1)	44.5303	1.24566	6
O15143	Actin-related protein 2/3 complex subunit 1B (Arp2/3 complex 41 kDa subunit) (p41-ARC)	44.5415	1.2451	12
A2BFH1	Peptidyl-prolyl cis-trans isomerase A-like 4G (PPIase A-like 4G) (EC 5.2.1.8) (Peptidylprolyl cis-trans isomerase A-like 4)	44.5772	1.2433	3
P32322	Pyrroline-5-carboxylate reductase 1, mitochondrial (P5C reductase 1) (P5CR 1) (EC 1.5.1.2)	44.5787	1.24323	4
P78527	DNA-dependent protein kinase catalytic subunit (DNA-PK catalytic subunit) (DNA-PKcs) (EC 2.7.11.1) (DNPK1) (p460)	44.6292	1.24069	125
P31949	Protein S100-A11 (Calgizzarin) (Metastatic lymph node gene 70 protein) (MLN 70) (Protein S100-C) (S100 calcium-binding protein A11) [Cleaved into: Protein S100-A11, N-terminally processed]	44.6424	1.24002	21
P37802	Transgelin-2 (Epididymis tissue protein Li 7e) (SM22-alpha homolog)	44.6697	1.23865	17
P05141	ADP/ATP translocase 2 (ADP,ATP carrier protein 2) (ADP,ATP carrier protein, fibroblast isoform) (Adenine nucleotide translocator 2) (ANT 2) (Solute carrier family 25 member 5) [Cleaved into: ADP/ATP translocase 2, N-terminally processed]	44.6969	1.23729	32
Q02978	Mitochondrial 2-oxoglutarate/malate carrier protein (OGCP) (Solute carrier family 25 member 11)	44.7894	1.23267	7
Q9ULC3	Ras-related protein Rab-23	44.8123	1.23153	6
P57088	Transmembrane protein 33 (Protein DB83) (SHINC-3)	44.8243	1.23093	3
P53396	ATP-citrate synthase (EC 2.3.3.8) (ATP-citrate (pro-S-)-lyase) (ACL) (Citrate cleavage enzyme)	44.8383	1.23024	4
P62820	Ras-related protein Rab-1A (YPT1-related protein)	44.8541	1.22945	10
Q13576	Ras GTPase-activating-like protein IQGAP2	44.8902	1.22766	3
Q16720	Plasma membrane calcium-transporting ATPase 3 (PMCA3) (EC 3.6.3.8) (Plasma membrane calcium ATPase isoform 3) (Plasma membrane calcium pump isoform 3)	44.8927	1.22753	10
Q9BZG1	Ras-related protein Rab-34 (Ras-related protein Rab-39) (Ras-related protein Rah)	44.8975	1.22729	3
P68363	Tubulin alpha-1B chain (Alpha-tubulin ubiquitous) (Tubulin K-alpha-1) (Tubulin alpha-ubiquitous chain) [Cleaved into: Detyrosinated tubulin alpha-1B chain]	44.9557	1.22441	76
Q7KZF4	Staphylococcal nuclease domain-containing protein 1 (100 kDa coactivator) (EBNA2 coactivator p100) (Tudor domain-containing protein 11) (p100 co-activator)	44.9628	1.22406	91
P48643	T-complex protein 1 subunit epsilon (TCP-1-epsilon) (CCT-epsilon)	44.9699	1.22371	31
Q12931	Heat shock protein 75 kDa, mitochondrial (HSP 75) (TNFR-associated protein 1) (Tumor necrosis factor type 1 receptor-associated protein) (TRAP-1)	45.0113	1.22167	4
P12109	Collagen alpha-1(VI) chain	45.0257	1.22095	53
A6NMY6	Putative annexin A2-like protein (Annexin A2 pseudogene 2) (Lipocortin II pseudogene)	45.033	1.22059	89
Q01814	Plasma membrane calcium-transporting ATPase 2 (PMCA2) (EC 3.6.3.8) (Plasma membrane calcium ATPase isoform 2) (Plasma membrane calcium pump isoform 2)	45.0355	1.22047	8
O95782	AP-2 complex subunit alpha-1 (100 kDa coated vesicle protein A) (Adaptor protein complex AP-2 subunit alpha-1) (Adaptor-related protein complex 2 subunit alpha-1) (Alpha-adaptin A) (Alpha1-adaptin) (Clathrin assembly protein complex 2 alpha-A large chain) (Plasma membrane adaptor HA2/AP2 adaptin alpha A subunit)	45.0881	1.21788	32
Q9BZZ5	Apoptosis inhibitor 5 (API-5) (Antiapoptosis clone 11 protein) (AAC-11) (Cell migration-inducing gene 8 protein) (Fibroblast growth factor 2-interacting factor) (FIF) (Protein XAGL)	45.1023	1.21718	6
Q15029	116 kDa U5 small nuclear ribonucleoprotein component (Elongation factor Tu GTP-binding domain-containing protein 2) (SNU114 homolog) (hSNU114) (U5 snRNP-specific protein, 116 kDa) (U5-116 kDa)	45.1547	1.21461	14
P68366	Tubulin alpha-4A chain (Alpha-tubulin 1) (Testis-specific alpha-tubulin) (Tubulin H2-alpha) (Tubulin alpha-1 chain)	45.1942	1.21267	50
Q9BQE3	Tubulin alpha-1C chain (Alpha-tubulin 6) (Tubulin alpha-6 chain) [Cleaved into: Detyrosinated tubulin alpha-1C chain]	45.2138	1.21172	71
Q96I99	Succinate--CoA ligase [GDP-forming] subunit beta, mitochondrial (EC 6.2.1.4) (GTP-specific succinyl-CoA synthetase subunit beta) (G-SCS) (GTPSCS) (Succinyl-CoA synthetase beta-G chain) (SCS-betaG)	45.2465	1.21011	3
P26232	Catenin alpha-2 (Alpha N-catenin) (Alpha-catenin-related protein)	45.2482	1.21003	7
Q9UM00	Calcium load-activated calcium channel (CLAC channel) (Transmembrane and coiled-coil domain-containing protein 1) (Transmembrane and coiled-coil domains protein 4) (Xenogeneic cross-immune protein PCIA3)	45.2513	1.20988	4
P43243	Matrin-3	45.3147	1.20679	4
P30512	HLA class I histocompatibility antigen, A-29 alpha chain (Aw-19) (MHC class I antigen A*29)	45.3477	1.20518	14
P35558	Phosphoenolpyruvate carboxykinase, cytosolic [GTP] (PEPCK-C) (EC 4.1.1.32)	45.3672	1.20424	4
Q6PEY2	Tubulin alpha-3E chain (Alpha-tubulin 3E) [Cleaved into: Detyrosinated tubulin alpha-3E chain]	45.3716	1.20402	33
Q9HAV0	Guanine nucleotide-binding protein subunit beta-4 (Transducin beta chain 4)	45.403	1.2025	29
P63010	AP-2 complex subunit beta (AP105B) (Adaptor protein complex AP-2 subunit beta) (Adaptor-related protein complex 2 subunit beta) (Beta-2-adaptin) (Beta-adaptin) (Clathrin assembly protein complex 2 beta large chain) (Plasma membrane adaptor HA2/AP2 adaptin beta subunit)	45.4088	1.20222	42
Q9UHG3	Prenylcysteine oxidase 1 (EC 1.8.3.5) (Prenylcysteine lyase)	45.4218	1.20159	20
Q71U36	Tubulin alpha-1A chain (Alpha-tubulin 3) (Tubulin B-alpha-1) (Tubulin alpha-3 chain) [Cleaved into: Detyrosinated tubulin alpha-1A chain]	45.4498	1.20023	72
O15031	Plexin-B2 (MM1)	45.4531	1.20007	8
Q9ULV4	Coronin-1C (Coronin-3) (hCRNN4)	45.5019	1.19771	46
Q10471	Polypeptide N-acetylgalactosaminyltransferase 2 (EC 2.4.1.41) (Polypeptide GalNAc transferase 2) (GalNAc-T2) (pp-GaNTase 2) (Protein-UDP acetylgalactosaminyltransferase 2) (UDP-GalNAc:polypeptide N-acetylgalactosaminyltransferase 2) [Cleaved into: Polypeptide N-acetylgalactosaminyltransferase 2 soluble form]	45.5307	1.19632	3
O60831	PRA1 family protein 2	45.5503	1.19538	3
Q04917	14-3-3 protein eta (Protein AS1)	45.5703	1.19441	6
P39210	Protein Mpv17	45.6045	1.19277	3
Q07666	KH domain-containing, RNA-binding, signal transduction-associated protein 1 (GAP-associated tyrosine phosphoprotein p62) (Src-associated in mitosis 68 kDa protein) (Sam68) (p21 Ras GTPase-activating protein-associated p62) (p68)	45.6338	1.19136	19
P62140	Serine/threonine-protein phosphatase PP1-beta catalytic subunit (PP-1B) (PPP1CD) (EC 3.1.3.16) (EC 3.1.3.53)	45.7983	1.18349	12
O60716	Catenin delta-1 (Cadherin-associated Src substrate) (CAS) (p120 catenin) (p120(ctn)) (p120(cas))	45.8195	1.18248	49
P40227	T-complex protein 1 subunit zeta (TCP-1-zeta) (Acute morphine dependence-related protein 2) (CCT-zeta-1) (HTR3) (Tcp20)	45.8463	1.1812	33
P52907	F-actin-capping protein subunit alpha-1 (CapZ alpha-1)	45.8683	1.18015	8
Q9HD45	Transmembrane 9 superfamily member 3 (EP70-P-iso) (SM-11044-binding protein)	45.869	1.18012	3
P17987	T-complex protein 1 subunit alpha (TCP-1-alpha) (CCT-alpha)	45.9204	1.17768	30
P55145	Mesencephalic astrocyte-derived neurotrophic factor (Arginine-rich protein) (Protein ARMET)	45.9729	1.1752	11
P29992	Guanine nucleotide-binding protein subunit alpha-11 (G alpha-11) (G-protein subunit alpha-11) (Guanine nucleotide-binding protein G(y) subunit alpha)	46.0076	1.17355	25
P31947	14-3-3 protein sigma (Epithelial cell marker protein 1) (Stratifin)	46.0367	1.17218	5
O15173	Membrane-associated progesterone receptor component 2 (Progesterone membrane-binding protein) (Steroid receptor protein DG6)	46.0793	1.17017	12
Q9Y536	Peptidyl-prolyl cis-trans isomerase A-like 4A (PPIase A-like 4A) (EC 5.2.1.8) (Chromosome one-amplified sequence 2) (COAS-2) (Cyclophilin homolog overexpressed in liver cancer)	46.0961	1.16938	7
Q13748	Tubulin alpha-3C/D chain (Alpha-tubulin 2) (Alpha-tubulin 3C/D) (Tubulin alpha-2 chain) [Cleaved into: Detyrosinated tubulin alpha-3C/D chain]	46.105	1.16896	50
Q13509	Tubulin beta-3 chain (Tubulin beta-4 chain) (Tubulin beta-III)	46.1289	1.16784	46
P04181	Ornithine aminotransferase, mitochondrial (EC 2.6.1.13) (Ornithine delta-aminotransferase) (Ornithine--oxo-acid aminotransferase) [Cleaved into: Ornithine aminotransferase, hepatic form; Ornithine aminotransferase, renal form]	46.1703	1.16589	8
Q9Y277	Voltage-dependent anion-selective channel protein 3 (VDAC-3) (hVDAC3) (Outer mitochondrial membrane protein porin 3)	46.1856	1.16518	21
O43556	Epsilon-sarcoglycan (Epsilon-SG)	46.2571	1.16183	6
P20674	Cytochrome c oxidase subunit 5A, mitochondrial (Cytochrome c oxidase polypeptide Va)	46.2592	1.16173	16
P36957	Dihydrolipoyllysine-residue succinyltransferase component of 2-oxoglutarate dehydrogenase complex, mitochondrial (EC 2.3.1.61) (2-oxoglutarate dehydrogenase complex component E2) (OGDC-E2) (Dihydrolipoamide succinyltransferase component of 2-oxoglutarate dehydrogenase complex) (E2K)	46.2793	1.1608	16
P23634	Plasma membrane calcium-transporting ATPase 4 (PMCA4) (EC 3.6.3.8) (Matrix-remodeling-associated protein 1) (Plasma membrane calcium ATPase isoform 4) (Plasma membrane calcium pump isoform 4)	46.3238	1.15872	69
Q9NY65	Tubulin alpha-8 chain (Alpha-tubulin 8) (Tubulin alpha chain-like 2)	46.3343	1.15823	35
P06396	Gelsolin (AGEL) (Actin-depolymerizing factor) (ADF) (Brevin)	46.3511	1.15745	46
Q16836	Hydroxyacyl-coenzyme A dehydrogenase, mitochondrial (HCDH) (EC 1.1.1.35) (Medium and short-chain L-3-hydroxyacyl-coenzyme A dehydrogenase) (Short-chain 3-hydroxyacyl-CoA dehydrogenase)	46.3929	1.1555	16
P67870	Casein kinase II subunit beta (CK II beta) (Phosvitin) (Protein G5a)	46.4151	1.15447	4
P55795	Heterogeneous nuclear ribonucleoprotein H2 (hnRNP H2) (FTP-3) (Heterogeneous nuclear ribonucleoprotein H') (hnRNP H') [Cleaved into: Heterogeneous nuclear ribonucleoprotein H2, N-terminally processed]	46.4632	1.15224	4
Q9P2E9	Ribosome-binding protein 1 (180 kDa ribosome receptor homolog) (RRp) (ES/130-related protein) (Ribosome receptor protein)	46.4703	1.15191	57
P60903	Protein S100-A10 (Calpactin I light chain) (Calpactin-1 light chain) (Cellular ligand of annexin II) (S100 calcium-binding protein A10) (p10 protein) (p11)	46.5558	1.14796	16
P48047	ATP synthase subunit O, mitochondrial (Oligomycin sensitivity conferral protein) (OSCP)	46.5997	1.14594	26
P12111	Collagen alpha-3(VI) chain	46.6035	1.14576	251
O95837	Guanine nucleotide-binding protein subunit alpha-14 (G alpha-14) (G-protein subunit alpha-14)	46.6048	1.1457	17
Q16527	Cysteine and glycine-rich protein 2 (Cysteine-rich protein 2) (CRP2) (LIM domain only protein 5) (LMO-5) (Smooth muscle cell LIM protein) (SmLIM)	46.6338	1.14437	16
B2RPK0	Putative high mobility group protein B1-like 1 (High mobility group protein B1 pseudogene 1) (Putative high mobility group protein 1-like 1) (HMG-1L1)	46.6903	1.14177	6
P30049	ATP synthase subunit delta, mitochondrial (F-ATPase delta subunit)	46.6921	1.14169	8
P61981	14-3-3 protein gamma (Protein kinase C inhibitor protein 1) (KCIP-1) [Cleaved into: 14-3-3 protein gamma, N-terminally processed]	46.7429	1.13936	11
P26038	Moesin (Membrane-organizing extension spike protein)	46.7623	1.13848	48
P30453	HLA class I histocompatibility antigen, A-34 alpha chain (Aw-34) (HLA class I histocompatibility antigen, A-10 alpha chain) (MHC class I antigen A*34)	46.7767	1.13782	14
O95573	Long-chain-fatty-acid--CoA ligase 3 (EC 6.2.1.3) (Long-chain acyl-CoA synthetase 3) (LACS 3)	46.801	1.13671	15
Q15286	Ras-related protein Rab-35 (GTP-binding protein RAY) (Ras-related protein Rab-1C)	46.8166	1.136	5
Q10567	AP-1 complex subunit beta-1 (Adaptor protein complex AP-1 subunit beta-1) (Adaptor-related protein complex 1 subunit beta-1) (Beta-1-adaptin) (Beta-adaptin 1) (Clathrin assembly protein complex 1 beta large chain) (Golgi adaptor HA1/AP1 adaptin beta subunit)	46.8283	1.13546	18
P01112	GTPase HRas (H-Ras-1) (Ha-Ras) (Transforming protein p21) (c-H-ras) (p21ras) [Cleaved into: GTPase HRas, N-terminally processed]	46.8413	1.13487	13
P62136	Serine/threonine-protein phosphatase PP1-alpha catalytic subunit (PP-1A) (EC 3.1.3.16)	46.8546	1.13426	11
P06733	Alpha-enolase (EC 4.2.1.11) (2-phospho-D-glycerate hydro-lyase) (C-myc promoter-binding protein) (Enolase 1) (MBP-1) (MPB-1) (Non-neural enolase) (NNE) (Phosphopyruvate hydratase) (Plasminogen-binding protein)	46.8756	1.13331	18
P08758	Annexin A5 (Anchorin CII) (Annexin V) (Annexin-5) (Calphobindin I) (CBP-I) (Endonexin II) (Lipocortin V) (Placental anticoagulant protein 4) (PP4) (Placental anticoagulant protein I) (PAP-I) (Thromboplastin inhibitor) (Vascular anticoagulant-alpha) (VAC-alpha)	46.8977	1.1323	91
Q16795	NADH dehydrogenase [ubiquinone] 1 alpha subcomplex subunit 9, mitochondrial (Complex I-39kD) (CI-39kD) (NADH-ubiquinone oxidoreductase 39 kDa subunit)	46.9035	1.13204	14
Q3SY69	Mitochondrial 10-formyltetrahydrofolate dehydrogenase (Mitochondrial 10-FTHFDH) (mtFDH) (EC 1.5.1.6) (Aldehyde dehydrogenase family 1 member L2)	46.9643	1.12928	49
P36873	Serine/threonine-protein phosphatase PP1-gamma catalytic subunit (PP-1G) (EC 3.1.3.16) (Protein phosphatase 1C catalytic subunit)	46.9764	1.12873	10
Q6PCB7	Long-chain fatty acid transport protein 1 (FATP-1) (Fatty acid transport protein 1) (EC 6.2.1.-) (Solute carrier family 27 member 1)	46.9768	1.12871	3
Q13724	Mannosyl-oligosaccharide glucosidase (EC 3.2.1.106) (Processing A-glucosidase I)	46.9847	1.12835	35
P01116	GTPase KRas (K-Ras 2) (Ki-Ras) (c-K-ras) (c-Ki-ras) [Cleaved into: GTPase KRas, N-terminally processed]	47.0006	1.12763	15
P53597	Succinate--CoA ligase [ADP/GDP-forming] subunit alpha, mitochondrial (EC 6.2.1.4) (EC 6.2.1.5) (Succinyl-CoA synthetase subunit alpha) (SCS-alpha)	47.0488	1.12545	8
P20340	Ras-related protein Rab-6A (Rab-6)	47.0535	1.12524	11
O75915	PRA1 family protein 3 (ADP-ribosylation factor-like protein 6-interacting protein 5) (ARL-6-interacting protein 5) (Aip-5) (Cytoskeleton-related vitamin A-responsive protein) (Dermal papilla-derived protein 11) (GTRAP3-18) (Glutamate transporter EAAC1-interacting protein) (JM5) (Prenylated Rab acceptor protein 2) (Protein JWa) (Putative MAPK-activating protein PM27)	47.0798	1.12405	7
Q9Y5S2	Serine/threonine-protein kinase MRCK beta (EC 2.7.11.1) (CDC42-binding protein kinase beta) (CDC42BP-beta) (DMPK-like beta) (Myotonic dystrophy kinase-related CDC42-binding kinase beta) (MRCK beta) (Myotonic dystrophy protein kinase-like beta)	47.1077	1.1228	3
P08195	4F2 cell-surface antigen heavy chain (4F2hc) (4F2 heavy chain antigen) (Lymphocyte activation antigen 4F2 large subunit) (Solute carrier family 3 member 2) (CD antigen CD98)	47.1124	1.12258	45
Q9UKV3	Apoptotic chromatin condensation inducer in the nucleus (Acinus)	47.1149	1.12247	7
P67812	Signal peptidase complex catalytic subunit SEC11A (EC 3.4.21.89) (Endopeptidase SP18) (Microsomal signal peptidase 18 kDa subunit) (SPase 18 kDa subunit) (SEC11 homolog A) (SEC11-like protein 1) (SPC18)	47.1604	1.12042	9
Q8TED1	Probable glutathione peroxidase 8 (GPx-8) (GSHPx-8) (EC 1.11.1.9)	47.1752	1.11976	14
P62937	Peptidyl-prolyl cis-trans isomerase A (PPIase A) (EC 5.2.1.8) (Cyclophilin A) (Cyclosporin A-binding protein) (Rotamase A) [Cleaved into: Peptidyl-prolyl cis-trans isomerase A, N-terminally processed]	47.1947	1.11888	19
P30084	Enoyl-CoA hydratase, mitochondrial (EC 4.2.1.17) (Enoyl-CoA hydratase 1) (Short-chain enoyl-CoA hydratase) (SCEH)	47.1962	1.11882	25
P67936	Tropomyosin alpha-4 chain (TM30p1) (Tropomyosin-4)	47.1974	1.11876	30
P04899	Guanine nucleotide-binding protein G(i) subunit alpha-2 (Adenylate cyclase-inhibiting G alpha protein)	47.2129	1.11807	45
P27482	Calmodulin-like protein 3 (CaM-like protein) (CLP) (Calmodulin-related protein NB-1)	47.2266	1.11745	4
P30462	HLA class I histocompatibility antigen, B-14 alpha chain (MHC class I antigen B*14)	47.2568	1.1161	11
P30479	HLA class I histocompatibility antigen, B-41 alpha chain (Bw-41) (MHC class I antigen B*41)	47.2568	1.1161	11
P62745	Rho-related GTP-binding protein RhoB (Rho cDNA clone 6) (h6)	47.2576	1.11606	5
P99999	Cytochrome c	47.284	1.11488	18
P35241	Radixin	47.2903	1.1146	17
O60568	Procollagen-lysine,2-oxoglutarate 5-dioxygenase 3 (EC 1.14.11.4) (Lysyl hydroxylase 3) (LH3)	47.3114	1.11365	25
Q99880	Histone H2B type 1-L (Histone H2B.c) (H2B/c)	47.3626	1.11137	12
Q86UE4	Protein LYRIC (3D3/LYRIC) (Astrocyte elevated gene-1 protein) (AEG-1) (Lysine-rich CEACAM1 co-isolated protein) (Metadherin) (Metastasis adhesion protein)	47.4676	1.1067	5
P55084	Trifunctional enzyme subunit beta, mitochondrial (TP-beta) [Includes: 3-ketoacyl-CoA thiolase (EC 2.3.1.16) (Acetyl-CoA acyltransferase) (Beta-ketothiolase)]	47.4756	1.10634	57
P30450	HLA class I histocompatibility antigen, A-26 alpha chain (MHC class I antigen A*26)	47.4925	1.1056	10
O15260	Surfeit locus protein 4	47.5794	1.10175	8
Q15907	Ras-related protein Rab-11B (GTP-binding protein YPT3)	47.5823	1.10162	12
Q9H9B4	Sideroflexin-1 (Tricarboxylate carrier protein) (TCC)	47.6717	1.09768	7
Q9Y3C1	Nucleolar protein 16 (HBV pre-S2 trans-regulated protein 3)	47.6996	1.09646	3
Q6YHK3	CD109 antigen (150 kDa TGF-beta-1-binding protein) (C3 and PZP-like alpha-2-macroglobulin domain-containing protein 7) (Platelet-specific Gov antigen) (p180) (r150) (CD antigen CD109)	47.7148	1.09579	33
P50148	Guanine nucleotide-binding protein G(q) subunit alpha (Guanine nucleotide-binding protein alpha-q)	47.8115	1.09155	28
Q9NTK5	Obg-like ATPase 1 (DNA damage-regulated overexpressed in cancer 45) (DOC45) (GTP-binding protein 9)	47.8373	1.09042	3
Q8N0Y7	Probable phosphoglycerate mutase 4 (EC 5.4.2.11) (EC 5.4.2.4)	47.9072	1.08737	3
P07900	Heat shock protein HSP 90-alpha (Heat shock 86 kDa) (HSP 86) (HSP86) (Lipopolysaccharide-associated protein 2) (LAP-2) (LPS-associated protein 2) (Renal carcinoma antigen NY-REN-38)	47.968	1.08472	4
P30153	Serine/threonine-protein phosphatase 2A 65 kDa regulatory subunit A alpha isoform (Medium tumor antigen-associated 61 kDa protein) (PP2A subunit A isoform PR65-alpha) (PP2A subunit A isoform R1-alpha)	47.9875	1.08388	5
P31040	Succinate dehydrogenase [ubiquinone] flavoprotein subunit, mitochondrial (EC 1.3.5.1) (Flavoprotein subunit of complex II) (Fp)	48.0084	1.08297	32
Q15165	Serum paraoxonase/arylesterase 2 (PON 2) (EC 3.1.1.2) (EC 3.1.1.81) (Aromatic esterase 2) (A-esterase 2) (Serum aryldialkylphosphatase 2)	48.0337	1.08187	5
P62330	ADP-ribosylation factor 6	48.0929	1.07931	4
Q53EP0	Fibronectin type III domain-containing protein 3B (Factor for adipocyte differentiation 104) (HCV NS5A-binding protein 37)	48.0941	1.07926	11
P27348	14-3-3 protein theta (14-3-3 protein T-cell) (14-3-3 protein tau) (Protein HS1)	48.1163	1.0783	11
P01111	GTPase NRas (Transforming protein N-Ras)	48.1301	1.0777	12
O75695	Protein XRP2	48.188	1.0752	5
P15259	Phosphoglycerate mutase 2 (EC 5.4.2.11) (EC 5.4.2.4) (BPG-dependent PGAM 2) (Muscle-specific phosphoglycerate mutase) (Phosphoglycerate mutase isozyme M) (PGAM-M)	48.2057	1.07444	4
Q00610	Clathrin heavy chain 1 (Clathrin heavy chain on chromosome 17) (CLH-17)	48.2692	1.07171	59
Q96CW1	AP-2 complex subunit mu (AP-2 mu chain) (Adaptin-mu2) (Adaptor protein complex AP-2 subunit mu) (Adaptor-related protein complex 2 subunit mu) (Clathrin assembly protein complex 2 mu medium chain) (Clathrin coat assembly protein AP50) (Clathrin coat-associated protein AP50) (HA2 50 kDa subunit) (Plasma membrane adaptor AP-2 50 kDa protein)	48.272	1.07159	20
P08133	Annexin A6 (67 kDa calelectrin) (Annexin VI) (Annexin-6) (Calphobindin-II) (CPB-II) (Chromobindin-20) (Lipocortin VI) (Protein III) (p68) (p70)	48.2924	1.07072	175
P46939	Utrophin (Dystrophin-related protein 1) (DRP-1)	48.3033	1.07025	102
Q15043	Zinc transporter ZIP14 (LIV-1 subfamily of ZIP zinc transporter 4) (LZT-Hs4) (Solute carrier family 39 member 14) (Zrt- and Irt-like protein 14) (ZIP-14)	48.3078	1.07006	3
P62491	Ras-related protein Rab-11A (Rab-11) (YL8)	48.3253	1.06931	11
P13804	Electron transfer flavoprotein subunit alpha, mitochondrial (Alpha-ETF)	48.3698	1.06741	27
O00159	Unconventional myosin-Ic (Myosin I beta) (MMI-beta) (MMIb)	48.4426	1.0643	100
O00299	Chloride intracellular channel protein 1 (Chloride channel ABP) (Nuclear chloride ion channel 27) (NCC27) (Regulatory nuclear chloride ion channel protein) (hRNCC)	48.4733	1.06299	7
O75955	Flotillin-1	48.5309	1.06054	9
Q04826	HLA class I histocompatibility antigen, B-40 alpha chain (Bw-60) (MHC class I antigen B*40)	48.5537	1.05958	7
P30475	HLA class I histocompatibility antigen, B-39 alpha chain (MHC class I antigen B*39)	48.5537	1.05958	7
P53007	Tricarboxylate transport protein, mitochondrial (Citrate transport protein) (CTP) (Solute carrier family 25 member 1) (Tricarboxylate carrier protein)	48.5563	1.05947	17
P35052	Glypican-1 [Cleaved into: Secreted glypican-1]	48.562	1.05922	16
Q15904	V-type proton ATPase subunit S1 (V-ATPase subunit S1) (Protein XAP-3) (V-ATPase Ac45 subunit) (V-ATPase S1 accessory protein) (Vacuolar proton pump subunit S1)	48.6037	1.05746	3
Q8WUD1	Ras-related protein Rab-2B	48.6146	1.057	9
Q9Y4F1	FERM, RhoGEF and pleckstrin domain-containing protein 1 (Chondrocyte-derived ezrin-like protein) (Pleckstrin homology domain-containing family C member 2) (PH domain-containing family C member 2)	48.6387	1.05598	26
P61106	Ras-related protein Rab-14	48.7159	1.05272	17
P61009	Signal peptidase complex subunit 3 (EC 3.4.-.-) (Microsomal signal peptidase 22/23 kDa subunit) (SPC22/23) (SPase 22/23 kDa subunit)	48.7244	1.05236	8
P62258	14-3-3 protein epsilon (14-3-3E)	48.747	1.05141	12
P49821	NADH dehydrogenase [ubiquinone] flavoprotein 1, mitochondrial (EC 1.6.5.3) (EC 1.6.99.3) (Complex I-51kD) (CI-51kD) (NADH dehydrogenase flavoprotein 1) (NADH-ubiquinone oxidoreductase 51 kDa subunit)	48.7655	1.05063	13
P30044	Peroxiredoxin-5, mitochondrial (EC 1.11.1.15) (Alu corepressor 1) (Antioxidant enzyme B166) (AOEB166) (Liver tissue 2D-page spot 71B) (PLP) (Peroxiredoxin V) (Prx-V) (Peroxisomal antioxidant enzyme) (TPx type VI) (Thioredoxin peroxidase PMP20) (Thioredoxin reductase)	48.7805	1.05	9
P21796	Voltage-dependent anion-selective channel protein 1 (VDAC-1) (hVDAC1) (Outer mitochondrial membrane protein porin 1) (Plasmalemmal porin) (Porin 31HL) (Porin 31HM)	48.7871	1.04972	25
Q15836	Vesicle-associated membrane protein 3 (VAMP-3) (Cellubrevin) (CEB) (Synaptobrevin-3)	48.8801	1.04582	9
Q9BV38	WD repeat-containing protein 18	48.8896	1.04543	5
P40939	Trifunctional enzyme subunit alpha, mitochondrial (78 kDa gastrin-binding protein) (TP-alpha) [Includes: Long-chain enoyl-CoA hydratase (EC 4.2.1.17); Long chain 3-hydroxyacyl-CoA dehydrogenase (EC 1.1.1.211)]	48.8926	1.0453	89
P52789	Hexokinase-2 (EC 2.7.1.1) (Hexokinase type II) (HK II) (Muscle form hexokinase)	48.9189	1.0442	3
P38405	Guanine nucleotide-binding protein G(olf) subunit alpha (Adenylate cyclase-stimulating G alpha protein, olfactory type)	48.9394	1.04334	5
P51148	Ras-related protein Rab-5C (L1880) (RAB5L)	49.0507	1.03871	19
Q16698	2,4-dienoyl-CoA reductase, mitochondrial (EC 1.3.1.34) (2,4-dienoyl-CoA reductase [NADPH]) (4-enoyl-CoA reductase [NADPH]) (Short chain dehydrogenase/reductase family 18C member 1)	49.0797	1.0375	14
P15311	Ezrin (Cytovillin) (Villin-2) (p81)	49.0979	1.03675	23
P61764	Syntaxin-binding protein 1 (MUNC18-1) (N-Sec1) (Protein unc-18 homolog 1) (Unc18-1) (Protein unc-18 homolog A) (Unc-18A) (p67)	49.1271	1.03554	4
Q5JRX3	Presequence protease, mitochondrial (hPreP) (EC 3.4.24.-) (Pitrilysin metalloproteinase 1) (Metalloprotease 1) (hMP1)	49.1998	1.03253	8
P62070	Ras-related protein R-Ras2 (Ras-like protein TC21) (Teratocarcinoma oncogene)	49.2262	1.03144	11
P23527	Histone H2B type 1-O (Histone H2B.2) (Histone H2B.n) (H2B/n)	49.2793	1.02925	15
P23528	Cofilin-1 (18 kDa phosphoprotein) (p18) (Cofilin, non-muscle isoform)	49.2888	1.02886	26
P61225	Ras-related protein Rap-2b	49.3198	1.02758	8
O60869	Endothelial differentiation-related factor 1 (EDF-1) (Multiprotein-bridging factor 1) (MBF1)	49.3319	1.02709	5
P11717	Cation-independent mannose-6-phosphate receptor (CI Man-6-P receptor) (CI-MPR) (M6PR) (300 kDa mannose 6-phosphate receptor) (MPR 300) (Insulin-like growth factor 2 receptor) (Insulin-like growth factor II receptor) (IGF-II receptor) (M6P/IGF2 receptor) (M6P/IGF2R) (CD antigen CD222)	49.3807	1.02508	7
O94905	Erlin-2 (Endoplasmic reticulum lipid raft-associated protein 2) (Stomatin-prohibitin-flotillin-HflC/K domain-containing protein 2) (SPFH domain-containing protein 2)	49.4064	1.02403	20
P20042	Eukaryotic translation initiation factor 2 subunit 2 (Eukaryotic translation initiation factor 2 subunit beta) (eIF-2-beta)	49.4105	1.02386	6
O95197	Reticulon-3 (Homolog of ASY protein) (HAP) (Neuroendocrine-specific protein-like 2) (NSP-like protein 2) (Neuroendocrine-specific protein-like II) (NSP-like protein II) (NSPLII)	49.437	1.02278	5
Q9UQ80	Proliferation-associated protein 2G4 (Cell cycle protein p38-2G4 homolog) (hG4-1) (ErbB3-binding protein 1)	49.498	1.02029	7
O75094	Slit homolog 3 protein (Slit-3) (Multiple epidermal growth factor-like domains protein 5) (Multiple EGF-like domains protein 5)	49.5322	1.01889	16
P02461	Collagen alpha-1(III) chain	49.5613	1.0177	27
P28288	ATP-binding cassette sub-family D member 3 (70 kDa peroxisomal membrane protein) (PMP70)	49.5731	1.01722	7
Q9NS69	Mitochondrial import receptor subunit TOM22 homolog (hTom22) (1C9-2) (Translocase of outer membrane 22 kDa subunit homolog)	49.5826	1.01684	4
P53675	Clathrin heavy chain 2 (Clathrin heavy chain on chromosome 22) (CLH-22)	49.5885	1.0166	10
P63096	Guanine nucleotide-binding protein G(i) subunit alpha-1 (Adenylate cyclase-inhibiting G alpha protein)	49.6065	1.01586	17
Q9UI47	Catenin alpha-3 (Alpha T-catenin) (Cadherin-associated protein)	49.6157	1.01549	4
Q96A33	Coiled-coil domain-containing protein 47	49.6179	1.0154	9
Q9Y281	Cofilin-2 (Cofilin, muscle isoform)	49.6309	1.01487	17
P35221	Catenin alpha-1 (Alpha E-catenin) (Cadherin-associated protein) (Renal carcinoma antigen NY-REN-13)	49.6444	1.01432	63
P61619	Protein transport protein Sec61 subunit alpha isoform 1 (Sec61 alpha-1)	49.6845	1.0127	25
Q16891	MICOS complex subunit MIC60 (Cell proliferation-inducing gene 4/52 protein) (Mitochondrial inner membrane protein) (Mitofilin) (p87/89)	49.7305	1.01084	34
Q16629	Serine/arginine-rich splicing factor 7 (Splicing factor 9G8) (Splicing factor, arginine/serine-rich 7)	49.8154	1.00741	3
P20020	Plasma membrane calcium-transporting ATPase 1 (PMCA1) (EC 3.6.3.8) (Plasma membrane calcium ATPase isoform 1) (Plasma membrane calcium pump isoform 1)	49.8656	1.00539	30
P08134	Rho-related GTP-binding protein RhoC (Rho cDNA clone 9) (h9)	49.8683	1.00528	30
O94973	AP-2 complex subunit alpha-2 (100 kDa coated vesicle protein C) (Adaptor protein complex AP-2 subunit alpha-2) (Adaptor-related protein complex 2 subunit alpha-2) (Alpha-adaptin C) (Alpha2-adaptin) (Clathrin assembly protein complex 2 alpha-C large chain) (Huntingtin yeast partner J) (Huntingtin-interacting protein 9) (HIP-9) (Huntingtin-interacting protein J) (Plasma membrane adaptor HA2/AP2 ada…	49.8685	1.00527	20
P07355	Annexin A2 (Annexin II) (Annexin-2) (Calpactin I heavy chain) (Calpactin-1 heavy chain) (Chromobindin-8) (Lipocortin II) (Placental anticoagulant protein IV) (PAP-IV) (Protein I) (p36)	49.8968	1.00414	161
P06576	ATP synthase subunit beta, mitochondrial (EC 3.6.3.14)	49.9135	1.00347	121
P04083	Annexin A1 (Annexin I) (Annexin-1) (Calpactin II) (Calpactin-2) (Chromobindin-9) (Lipocortin I) (Phospholipase A2 inhibitory protein) (p35)	49.9444	1.00223	99
Q4V9L6	Transmembrane protein 119 (Osteoblast induction factor) (OBIF)	49.9722	1.00111	6
Q6PIU2	Neutral cholesterol ester hydrolase 1 (NCEH) (EC 3.1.1.-) (Arylacetamide deacetylase-like 1)	49.9886	1.00046	6
Q8N766	ER membrane protein complex subunit 1	50.0289	0.998843	16
P56539	Caveolin-3 (M-caveolin)	50.0568	0.997733	4
O94901	SUN domain-containing protein 1 (Protein unc-84 homolog A) (Sad1/unc-84 protein-like 1)	50.0616	0.997541	23
O43920	NADH dehydrogenase [ubiquinone] iron-sulfur protein 5 (Complex I-15 kDa) (CI-15 kDa) (NADH-ubiquinone oxidoreductase 15 kDa subunit)	50.1092	0.995643	4
P61586	Transforming protein RhoA (Rho cDNA clone 12) (h12)	50.1332	0.994686	29
O75340	Programmed cell death protein 6 (Apoptosis-linked gene 2 protein) (Probable calcium-binding protein ALG-2)	50.1559	0.993785	17
P63104	14-3-3 protein zeta/delta (Protein kinase C inhibitor protein 1) (KCIP-1)	50.1898	0.992437	33
P09543	2',3'-cyclic-nucleotide 3'-phosphodiesterase (CNP) (CNPase) (EC 3.1.4.37)	50.2493	0.990079	5
Q8NFW8	N-acylneuraminate cytidylyltransferase (EC 2.7.7.43) (CMP-N-acetylneuraminic acid synthase) (CMP-NeuNAc synthase)	50.2985	0.988131	3
O75477	Erlin-1 (Endoplasmic reticulum lipid raft-associated protein 1) (Protein KE04) (Stomatin-prohibitin-flotillin-HflC/K domain-containing protein 1) (SPFH domain-containing protein 1)	50.3047	0.987887	12
P17844	Probable ATP-dependent RNA helicase DDX5 (EC 3.6.4.13) (DEAD box protein 5) (RNA helicase p68)	50.3493	0.986125	20
Q9Y6C9	Mitochondrial carrier homolog 2 (Met-induced mitochondrial protein)	50.3572	0.985811	17
P35232	Prohibitin	50.3605	0.985683	28
P00505	Aspartate aminotransferase, mitochondrial (mAspAT) (EC 2.6.1.1) (EC 2.6.1.7) (Fatty acid-binding protein) (FABP-1) (Glutamate oxaloacetate transaminase 2) (Kynurenine aminotransferase 4) (Kynurenine aminotransferase IV) (Kynurenine--oxoglutarate transaminase 4) (Kynurenine--oxoglutarate transaminase IV) (Plasma membrane-associated fatty acid-binding protein) (FABPpm) (Transaminase A)	50.3651	0.985502	31
Q9UJZ1	Stomatin-like protein 2, mitochondrial (SLP-2) (EPB72-like protein 2) (Paraprotein target 7) (Paratarg-7)	50.3865	0.984657	17
P60953	Cell division control protein 42 homolog (G25K GTP-binding protein)	50.3953	0.984314	11
P61026	Ras-related protein Rab-10	50.4179	0.983422	6
Q96DI7	U5 small nuclear ribonucleoprotein 40 kDa protein (U5 snRNP 40 kDa protein) (U5-40K) (38 kDa-splicing factor) (Prp8-binding protein) (hPRP8BP) (U5 snRNP-specific 40 kDa protein) (WD repeat-containing protein 57)	50.5624	0.977754	5
Q9Y512	Sorting and assembly machinery component 50 homolog (Transformation-related gene 3 protein) (TRG-3)	50.5749	0.977265	3
P22307	Non-specific lipid-transfer protein (NSL-TP) (EC 2.3.1.176) (Propanoyl-CoA C-acyltransferase) (SCP-chi) (SCPX) (Sterol carrier protein 2) (SCP-2) (Sterol carrier protein X) (SCP-X)	50.5875	0.976774	18
O60361	Putative nucleoside diphosphate kinase (NDK) (NDP kinase) (EC 2.7.4.6)	50.5916	0.976614	4
Q99714	3-hydroxyacyl-CoA dehydrogenase type-2 (EC 1.1.1.35) (17-beta-hydroxysteroid dehydrogenase 10) (17-beta-HSD 10) (EC 1.1.1.51) (3-hydroxy-2-methylbutyryl-CoA dehydrogenase) (EC 1.1.1.178) (3-hydroxyacyl-CoA dehydrogenase type II) (Endoplasmic reticulum-associated amyloid beta-peptide-binding protein) (Mitochondrial ribonuclease P protein 2) (Mitochondrial RNase P protein 2) (Short chain dehydrogen…	50.5932	0.976549	17
P25705	ATP synthase subunit alpha, mitochondrial	50.6349	0.974923	74
P09429	High mobility group protein B1 (High mobility group protein 1) (HMG-1)	50.7068	0.972122	31
Q12846	Syntaxin-4 (Renal carcinoma antigen NY-REN-31)	50.7249	0.971417	4
P51153	Ras-related protein Rab-13 (Cell growth-inhibiting gene 4 protein)	50.7376	0.970924	3
P10114	Ras-related protein Rap-2a (RbBP-30)	50.7447	0.970651	3
P20073	Annexin A7 (Annexin VII) (Annexin-7) (Synexin)	50.7654	0.969846	23
Q29940	HLA class I histocompatibility antigen, B-59 alpha chain (MHC class I antigen B*59)	50.7687	0.969717	13
P49257	Protein ERGIC-53 (ER-Golgi intermediate compartment 53 kDa protein) (Gp58) (Intracellular mannose-specific lectin MR60) (Lectin mannose-binding 1)	50.7873	0.968998	22
Q9BWM7	Sideroflexin-3	50.8349	0.967151	25
Q9BVK6	Transmembrane emp24 domain-containing protein 9 (GMP25) (Glycoprotein 25L2) (p24 family protein alpha-2) (p24alpha2) (p25)	50.8522	0.966482	9
P26440	Isovaleryl-CoA dehydrogenase, mitochondrial (IVD) (EC 1.3.8.4)	50.8952	0.964823	6
P35222	Catenin beta-1 (Beta-catenin)	50.8961	0.964788	25
P12074	Cytochrome c oxidase subunit 6A1, mitochondrial (Cytochrome c oxidase polypeptide VIa-liver) (Cytochrome c oxidase subunit VIA-liver) (COX VIa-L)	50.9164	0.964006	7
P09110	3-ketoacyl-CoA thiolase, peroxisomal (EC 2.3.1.16) (Acetyl-CoA acyltransferase) (Beta-ketothiolase) (Peroxisomal 3-oxoacyl-CoA thiolase)	50.9336	0.963342	14
P51970	NADH dehydrogenase [ubiquinone] 1 alpha subcomplex subunit 8 (Complex I-19kD) (CI-19kD) (Complex I-PGIV) (CI-PGIV) (NADH-ubiquinone oxidoreductase 19 kDa subunit)	50.9451	0.962897	9
Q13637	Ras-related protein Rab-32	51.0987	0.956996	4
Q96CS3	FAS-associated factor 2 (Protein ETEA) (UBX domain-containing protein 3B) (UBX domain-containing protein 8)	51.1168	0.956303	8
P84095	Rho-related GTP-binding protein RhoG	51.1421	0.955337	14
O94906	Pre-mRNA-processing factor 6 (Androgen receptor N-terminal domain-transactivating protein 1) (ANT-1) (PRP6 homolog) (U5 snRNP-associated 102 kDa protein) (U5-102 kDa protein)	51.1538	0.954889	3
Q16718	NADH dehydrogenase [ubiquinone] 1 alpha subcomplex subunit 5 (Complex I subunit B13) (Complex I-13kD-B) (CI-13kD-B) (NADH-ubiquinone oxidoreductase 13 kDa-B subunit)	51.1834	0.953758	16
P62834	Ras-related protein Rap-1A (C21KG) (G-22K) (GTP-binding protein smg p21A) (Ras-related protein Krev-1)	51.2581	0.950911	17
P61019	Ras-related protein Rab-2A	51.3733	0.946536	19
O75947	ATP synthase subunit d, mitochondrial (ATPase subunit d)	51.3886	0.945955	19
O95865	N(G),N(G)-dimethylarginine dimethylaminohydrolase 2 (DDAH-2) (Dimethylarginine dimethylaminohydrolase 2) (EC 3.5.3.18) (DDAHII) (Dimethylargininase-2) (Protein G6a) (S-phase protein)	51.4004	0.945509	6
Q9UBG0	C-type mannose receptor 2 (C-type lectin domain family 13 member E) (Endocytic receptor 180) (Macrophage mannose receptor 2) (Urokinase-type plasminogen activator receptor-associated protein) (UPAR-associated protein) (Urokinase receptor-associated protein) (CD antigen CD280)	51.4265	0.944522	59
P11488	Guanine nucleotide-binding protein G(t) subunit alpha-1 (Transducin alpha-1 chain)	51.4266	0.94452	4
Q92841	Probable ATP-dependent RNA helicase DDX17 (EC 3.6.4.13) (DEAD box protein 17) (DEAD box protein p72) (RNA-dependent helicase p72)	51.4327	0.944288	21
Q15005	Signal peptidase complex subunit 2 (EC 3.4.-.-) (Microsomal signal peptidase 25 kDa subunit) (SPase 25 kDa subunit)	51.5125	0.941277	16
Q8TCJ2	Dolichyl-diphosphooligosaccharide--protein glycosyltransferase subunit STT3B (Oligosaccharyl transferase subunit STT3B) (STT3-B) (EC 2.4.99.18) (Source of immunodominant MHC-associated peptides homolog)	51.5257	0.940777	9
P24539	ATP synthase F(0) complex subunit B1, mitochondrial (ATP synthase proton-transporting mitochondrial F(0) complex subunit B1) (ATP synthase subunit b) (ATPase subunit b)	51.5472	0.93997	21
Q8TC12	Retinol dehydrogenase 11 (EC 1.1.1.300) (Androgen-regulated short-chain dehydrogenase/reductase 1) (HCV core-binding protein HCBP12) (Prostate short-chain dehydrogenase/reductase 1) (Retinal reductase 1) (RalR1) (Short chain dehydrogenase/reductase family 7C member 1)	51.5672	0.939217	9
P09211	Glutathione S-transferase P (EC 2.5.1.18) (GST class-pi) (GSTP1-1)	51.5809	0.938703	3
P31937	3-hydroxyisobutyrate dehydrogenase, mitochondrial (HIBADH) (EC 1.1.1.31)	51.5836	0.938601	9
Q8N4C6	Ninein (hNinein) (Glycogen synthase kinase 3 beta-interacting protein) (GSK3B-interacting protein)	51.679	0.935023	3
Q9UFN0	Protein NipSnap homolog 3A (NipSnap3A) (Protein NipSnap homolog 4) (NipSnap4) (Target for Salmonella secreted protein C) (TassC)	51.7535	0.932236	3
P13073	Cytochrome c oxidase subunit 4 isoform 1, mitochondrial (Cytochrome c oxidase polypeptide IV) (Cytochrome c oxidase subunit IV isoform 1) (COX IV-1)	51.758	0.93207	25
P31930	Cytochrome b-c1 complex subunit 1, mitochondrial (Complex III subunit 1) (Core protein I) (Ubiquinol-cytochrome-c reductase complex core protein 1)	51.7598	0.932	35
P16070	CD44 antigen (CDw44) (Epican) (Extracellular matrix receptor III) (ECMR-III) (GP90 lymphocyte homing/adhesion receptor) (HUTCH-I) (Heparan sulfate proteoglycan) (Hermes antigen) (Hyaluronate receptor) (Phagocytic glycoprotein 1) (PGP-1) (Phagocytic glycoprotein I) (PGP-I) (CD antigen CD44)	51.7766	0.931374	26
Q2TAY7	WD40 repeat-containing protein SMU1 (Smu-1 suppressor of mec-8 and unc-52 protein homolog) [Cleaved into: WD40 repeat-containing protein SMU1, N-terminally processed]	51.8097	0.930141	8
Q7L5N7	Lysophosphatidylcholine acyltransferase 2 (LPC acyltransferase 2) (LPCAT-2) (LysoPC acyltransferase 2) (EC 2.3.1.23) (1-acylglycerol-3-phosphate O-acyltransferase 11) (1-AGP acyltransferase 11) (1-AGPAT 11) (EC 2.3.1.51) (1-acylglycerophosphocholine O-acyltransferase) (1-alkylglycerophosphocholine O-acetyltransferase) (EC 2.3.1.67) (Acetyl-CoA:lyso-platelet-activating factor acetyltransferase) (A…	51.8307	0.929359	3
P21912	Succinate dehydrogenase [ubiquinone] iron-sulfur subunit, mitochondrial (EC 1.3.5.1) (Iron-sulfur subunit of complex II) (Ip)	51.8351	0.929195	5
P20339	Ras-related protein Rab-5A	51.8381	0.929084	9
P56134	ATP synthase subunit f, mitochondrial	51.8933	0.927031	8
Q93084	Sarcoplasmic/endoplasmic reticulum calcium ATPase 3 (SERCA3) (SR Ca(2+)-ATPase 3) (EC 3.6.3.8) (Calcium pump 3)	51.9172	0.926143	12
Q12906	Interleukin enhancer-binding factor 3 (Double-stranded RNA-binding protein 76) (DRBP76) (M-phase phosphoprotein 4) (MPP4) (Nuclear factor associated with dsRNA) (NFAR) (Nuclear factor of activated T-cells 90 kDa) (NF-AT-90) (Translational control protein 80) (TCP80)	51.9463	0.925065	7
Q86WV6	Stimulator of interferon genes protein (hSTING) (Endoplasmic reticulum interferon stimulator) (ERIS) (Mediator of IRF3 activation) (hMITA) (Transmembrane protein 173)	51.9597	0.924569	3
Q6YN16	Hydroxysteroid dehydrogenase-like protein 2 (EC 1.-.-.-) (Short chain dehydrogenase/reductase family 13C member 1)	51.9724	0.924098	4
P78347	General transcription factor II-I (GTFII-I) (TFII-I) (Bruton tyrosine kinase-associated protein 135) (BAP-135) (BTK-associated protein 135) (SRF-Phox1-interacting protein) (SPIN) (Williams-Beuren syndrome chromosomal region 6 protein)	51.994	0.9233	3
P49748	Very long-chain specific acyl-CoA dehydrogenase, mitochondrial (VLCAD) (EC 1.3.8.9)	52.0094	0.922731	29
P61020	Ras-related protein Rab-5B	52.0691	0.920526	13
P15531	Nucleoside diphosphate kinase A (NDK A) (NDP kinase A) (EC 2.7.4.6) (Granzyme A-activated DNase) (GAAD) (Metastasis inhibition factor nm23) (NM23-H1) (Tumor metastatic process-associated protein)	52.0761	0.920265	7
Q9Y5M8	Signal recognition particle receptor subunit beta (SR-beta) (Protein APMCF1)	52.1078	0.919098	9
P46940	Ras GTPase-activating-like protein IQGAP1 (p195)	52.1668	0.916926	66
Q9NX40	OCIA domain-containing protein 1 (Ovarian carcinoma immunoreactive antigen)	52.1698	0.916816	5
Q9UJ72	Annexin A10 (Annexin-10) (Annexin-14)	52.2008	0.915679	4
Q6NUK1	Calcium-binding mitochondrial carrier protein SCaMC-1 (Mitochondrial ATP-Mg/Pi carrier protein 1) (Mitochondrial Ca(2+)-dependent solute carrier protein 1) (Small calcium-binding mitochondrial carrier protein 1) (Solute carrier family 25 member 24)	52.2151	0.915154	11
P63000	Ras-related C3 botulinum toxin substrate 1 (Cell migration-inducing gene 5 protein) (Ras-like protein TC25) (p21-Rac1)	52.2317	0.914545	23
Q16658	Fascin (55 kDa actin-bundling protein) (Singed-like protein) (p55)	52.2325	0.914517	7
Q96TA1	Niban-like protein 1 (Meg-3) (Melanoma invasion by ERK) (MINERVA) (Protein FAM129B)	52.2538	0.913735	23
Q9UBC5	Unconventional myosin-Ia (Brush border myosin I) (BBM-I) (BBMI) (Myosin I heavy chain) (MIHC)	52.2678	0.913222	6
Q9Y3L5	Ras-related protein Rap-2c	52.2749	0.912964	4
Q9H3N1	Thioredoxin-related transmembrane protein 1 (Thioredoxin domain-containing protein 1) (Transmembrane Trx-related protein)	52.2958	0.912201	8
P10606	Cytochrome c oxidase subunit 5B, mitochondrial (Cytochrome c oxidase polypeptide Vb)	52.3645	0.909692	13
Q06830	Peroxiredoxin-1 (EC 1.11.1.15) (Natural killer cell-enhancing factor A) (NKEF-A) (Proliferation-associated gene protein) (PAG) (Thioredoxin peroxidase 2) (Thioredoxin-dependent peroxide reductase 2)	52.399	0.908435	11
Q15041	ADP-ribosylation factor-like protein 6-interacting protein 1 (ARL-6-interacting protein 1) (Aip-1) (Apoptotic regulator in the membrane of the endoplasmic reticulum)	52.4322	0.907224	3
P61224	Ras-related protein Rap-1b (GTP-binding protein smg p21B)	52.4508	0.906548	21
Q86YQ8	Copine-8 (Copine VIII)	52.456	0.90636	4
P28331	NADH-ubiquinone oxidoreductase 75 kDa subunit, mitochondrial (EC 1.6.5.3) (EC 1.6.99.3) (Complex I-75kD) (CI-75kD)	52.4677	0.905933	21
O43615	Mitochondrial import inner membrane translocase subunit TIM44	52.479	0.905523	4
Q13423	NAD(P) transhydrogenase, mitochondrial (EC 1.6.1.2) (Nicotinamide nucleotide transhydrogenase) (Pyridine nucleotide transhydrogenase)	52.5518	0.902884	18
Q99623	Prohibitin-2 (B-cell receptor-associated protein BAP37) (D-prohibitin) (Repressor of estrogen receptor activity)	52.5529	0.902845	33
P19087	Guanine nucleotide-binding protein G(t) subunit alpha-2 (Transducin alpha-2 chain)	52.5947	0.901331	6
Q13011	Delta(3,5)-Delta(2,4)-dienoyl-CoA isomerase, mitochondrial (EC 5.3.3.-)	52.6162	0.900554	6
Q9Y3E5	Peptidyl-tRNA hydrolase 2, mitochondrial (PTH 2) (EC 3.1.1.29) (Bcl-2 inhibitor of transcription 1)	52.6172	0.90052	4
P60033	CD81 antigen (26 kDa cell surface protein TAPA-1) (Target of the antiproliferative antibody 1) (Tetraspanin-28) (Tspan-28) (CD antigen CD81)	52.6359	0.899844	8
P22392	Nucleoside diphosphate kinase B (NDK B) (NDP kinase B) (EC 2.7.4.6) (C-myc purine-binding transcription factor PUF) (Histidine protein kinase NDKB) (EC 2.7.13.3) (nm23-H2)	52.6803	0.898243	7
P23284	Peptidyl-prolyl cis-trans isomerase B (PPIase B) (EC 5.2.1.8) (CYP-S1) (Cyclophilin B) (Rotamase B) (S-cyclophilin) (SCYLP)	52.6919	0.897825	70
Q5JTV8	Torsin-1A-interacting protein 1 (Lamin-associated protein 1B) (LAP1B)	52.7061	0.897313	16
Q9NX63	MICOS complex subunit MIC19 (Coiled-coil-helix-coiled-coil-helix domain-containing protein 3)	52.7652	0.895188	7
Q9Y6A9	Signal peptidase complex subunit 1 (EC 3.4.-.-) (Microsomal signal peptidase 12 kDa subunit) (SPase 12 kDa subunit)	52.8499	0.892151	6
P14406	Cytochrome c oxidase subunit 7A2, mitochondrial (Cytochrome c oxidase subunit VIIa-liver/heart) (Cytochrome c oxidase subunit VIIa-L) (Cytochrome c oxidase subunit VIIaL)	52.8569	0.891901	7
A6NIZ1	Ras-related protein Rap-1b-like protein	52.9241	0.8895	15
Q9NUP9	Protein lin-7 homolog C (Lin-7C) (Mammalian lin-seven protein 3) (MALS-3) (Vertebrate lin-7 homolog 3) (Veli-3)	52.9768	0.887617	3
P51571	Translocon-associated protein subunit delta (TRAP-delta) (Signal sequence receptor subunit delta) (SSR-delta)	53.0146	0.886272	22
Q14165	Malectin	53.0213	0.886036	8
P05023	Sodium/potassium-transporting ATPase subunit alpha-1 (Na(+)/K(+) ATPase alpha-1 subunit) (EC 3.6.3.9) (Sodium pump subunit alpha-1)	53.0304	0.885711	47
P11279	Lysosome-associated membrane glycoprotein 1 (LAMP-1) (Lysosome-associated membrane protein 1) (CD107 antigen-like family member A) (CD antigen CD107a)	53.0621	0.884585	10
P36542	ATP synthase subunit gamma, mitochondrial (F-ATPase gamma subunit)	53.085	0.88377	18
Q9HDC9	Adipocyte plasma membrane-associated protein (Protein BSCv)	53.0945	0.883434	33
Q5VTU8	ATP synthase subunit epsilon-like protein, mitochondrial	53.0975	0.883329	6
Q13586	Stromal interaction molecule 1	53.1215	0.882476	4
Q07954	Prolow-density lipoprotein receptor-related protein 1 (LRP-1) (Alpha-2-macroglobulin receptor) (A2MR) (Apolipoprotein E receptor) (APOER) (CD antigen CD91) [Cleaved into: Low-density lipoprotein receptor-related protein 1 85 kDa subunit (LRP-85); Low-density lipoprotein receptor-related protein 1 515 kDa subunit (LRP-515); Low-density lipoprotein receptor-related protein 1 intracellular domain (L…	53.1508	0.881438	113
P14927	Cytochrome b-c1 complex subunit 7 (Complex III subunit 7) (Complex III subunit VII) (QP-C) (Ubiquinol-cytochrome c reductase complex 14 kDa protein)	53.1584	0.881169	6
Q29RF7	Sister chromatid cohesion protein PDS5 homolog A (Cell proliferation-inducing gene 54 protein) (Sister chromatid cohesion protein 112) (SCC-112)	53.2367	0.878402	4
Q12907	Vesicular integral-membrane protein VIP36 (Glycoprotein GP36b) (Lectin mannose-binding 2) (Vesicular integral-membrane protein 36) (VIP36)	53.2656	0.877384	22
P19404	NADH dehydrogenase [ubiquinone] flavoprotein 2, mitochondrial (EC 1.6.5.3) (EC 1.6.99.3) (NADH-ubiquinone oxidoreductase 24 kDa subunit)	53.2755	0.877035	6
P00403	Cytochrome c oxidase subunit 2 (Cytochrome c oxidase polypeptide II)	53.2983	0.876231	18
Q9NTI5	Sister chromatid cohesion protein PDS5 homolog B (Androgen-induced proliferation inhibitor) (Androgen-induced prostate proliferative shutoff-associated protein AS3)	53.3101	0.875816	5
P17693	HLA class I histocompatibility antigen, alpha chain G (HLA G antigen) (MHC class I antigen G)	53.3404	0.874753	4
O75531	Barrier-to-autointegration factor (Breakpoint cluster region protein 1) [Cleaved into: Barrier-to-autointegration factor, N-terminally processed]	53.4044	0.872504	28
P62873	Guanine nucleotide-binding protein G(I)/G(S)/G(T) subunit beta-1 (Transducin beta chain 1)	53.4089	0.872347	41
Q96AG4	Leucine-rich repeat-containing protein 59 (Ribosome-binding protein p34) (p34)	53.4828	0.869761	42
O96000	NADH dehydrogenase [ubiquinone] 1 beta subcomplex subunit 10 (Complex I-PDSW) (CI-PDSW) (NADH-ubiquinone oxidoreductase PDSW subunit)	53.4873	0.869603	8
Q99525	Histone H4-like protein type G	53.5104	0.868794	4
P24752	Acetyl-CoA acetyltransferase, mitochondrial (EC 2.3.1.9) (Acetoacetyl-CoA thiolase) (T2)	53.5207	0.868435	19
Q5T2N8	ATPase family AAA domain-containing protein 3C	53.5497	0.867424	5
P50995	Annexin A11 (56 kDa autoantigen) (Annexin XI) (Annexin-11) (Calcyclin-associated annexin 50) (CAP-50)	53.5968	0.865783	36
Q5JWF2	Guanine nucleotide-binding protein G(s) subunit alpha isoforms XLas (Adenylate cyclase-stimulating G alpha protein) (Extra large alphas protein) (XLalphas)	53.6056	0.865476	23
Q8NC56	LEM domain-containing protein 2 (hLEM2)	53.6261	0.864764	8
P15153	Ras-related C3 botulinum toxin substrate 2 (GX) (Small G protein) (p21-Rac2)	53.6368	0.86439	14
O14983	Sarcoplasmic/endoplasmic reticulum calcium ATPase 1 (SERCA1) (SR Ca(2+)-ATPase 1) (EC 3.6.3.8) (Calcium pump 1) (Calcium-transporting ATPase sarcoplasmic reticulum type, fast twitch skeletal muscle isoform) (Endoplasmic reticulum class 1/2 Ca(2+) ATPase)	53.6601	0.863583	13
O14556	Glyceraldehyde-3-phosphate dehydrogenase, testis-specific (EC 1.2.1.12) (Spermatogenic cell-specific glyceraldehyde 3-phosphate dehydrogenase 2) (GAPDH-2) (Spermatogenic glyceraldehyde-3-phosphate dehydrogenase)	53.6643	0.863437	4
P54920	Alpha-soluble NSF attachment protein (SNAP-alpha) (N-ethylmaleimide-sensitive factor attachment protein alpha)	53.7104	0.861838	5
Q9H1E5	Thioredoxin-related transmembrane protein 4 (Thioredoxin domain-containing protein 13)	53.7727	0.859681	8
Q9BVC6	Transmembrane protein 109 (Mitsugumin-23) (Mg23)	53.7829	0.859326	4
Q9UIJ7	GTP:AMP phosphotransferase AK3, mitochondrial (EC 2.7.4.10) (Adenylate kinase 3) (AK 3) (Adenylate kinase 3 alpha-like 1)	53.8489	0.857048	4
Q9NXF1	Testis-expressed sequence 10 protein	53.8949	0.855463	4
P22695	Cytochrome b-c1 complex subunit 2, mitochondrial (Complex III subunit 2) (Core protein II) (Ubiquinol-cytochrome-c reductase complex core protein 2)	53.9152	0.854766	21
Q9Y265	RuvB-like 1 (EC 3.6.4.12) (49 kDa TATA box-binding protein-interacting protein) (49 kDa TBP-interacting protein) (54 kDa erythrocyte cytosolic protein) (ECP-54) (INO80 complex subunit H) (Nuclear matrix protein 238) (NMP 238) (Pontin 52) (TIP49a) (TIP60-associated protein 54-alpha) (TAP54-alpha)	53.9162	0.85473	12
Q92896	Golgi apparatus protein 1 (CFR-1) (Cysteine-rich fibroblast growth factor receptor) (E-selectin ligand 1) (ESL-1) (Golgi sialoglycoprotein MG-160)	53.9726	0.852791	29
P51572	B-cell receptor-associated protein 31 (BCR-associated protein 31) (Bap31) (6C6-AG tumor-associated antigen) (Protein CDM) (p28)	54.0093	0.851534	9
Q14956	Transmembrane glycoprotein NMB (Transmembrane glycoprotein HGFIN)	54.0106	0.85149	3
P60763	Ras-related C3 botulinum toxin substrate 3 (p21-Rac3)	54.0172	0.851264	14
P30456	HLA class I histocompatibility antigen, A-43 alpha chain (Aw-43) (MHC class I antigen A*43)	54.048	0.850207	8
P30040	Endoplasmic reticulum resident protein 29 (ERp29) (Endoplasmic reticulum resident protein 28) (ERp28) (Endoplasmic reticulum resident protein 31) (ERp31)	54.0536	0.850016	14
Q00325	Phosphate carrier protein, mitochondrial (Phosphate transport protein) (PTP) (Solute carrier family 25 member 3)	54.0558	0.84994	23
O43678	NADH dehydrogenase [ubiquinone] 1 alpha subcomplex subunit 2 (Complex I-B8) (CI-B8) (NADH-ubiquinone oxidoreductase B8 subunit)	54.0624	0.849713	4
Q9BS26	Endoplasmic reticulum resident protein 44 (ER protein 44) (ERp44) (Thioredoxin domain-containing protein 4)	54.1122	0.848014	5
Q8TCT9	Minor histocompatibility antigen H13 (EC 3.4.23.-) (Intramembrane protease 1) (IMP-1) (IMPAS-1) (hIMP1) (Presenilin-like protein 3) (Signal peptide peptidase)	54.121	0.847712	4
Q9H9S3	Protein transport protein Sec61 subunit alpha isoform 2 (Sec61 alpha-2)	54.1388	0.847105	7
P16520	Guanine nucleotide-binding protein G(I)/G(S)/G(T) subunit beta-3 (Transducin beta chain 3)	54.2006	0.844997	4
O75923	Dysferlin (Dystrophy-associated fer-1-like protein) (Fer-1-like protein 1)	54.2419	0.843592	4
Q7L576	Cytoplasmic FMR1-interacting protein 1 (Specifically Rac1-associated protein 1) (Sra-1) (p140sra-1)	54.2429	0.84356	13
P16615	Sarcoplasmic/endoplasmic reticulum calcium ATPase 2 (SERCA2) (SR Ca(2+)-ATPase 2) (EC 3.6.3.8) (Calcium pump 2) (Calcium-transporting ATPase sarcoplasmic reticulum type, slow twitch skeletal muscle isoform) (Endoplasmic reticulum class 1/2 Ca(2+) ATPase)	54.2696	0.842653	50
P39656	Dolichyl-diphosphooligosaccharide--protein glycosyltransferase 48 kDa subunit (DDOST 48 kDa subunit) (Oligosaccharyl transferase 48 kDa subunit) (EC 2.4.99.18)	54.4177	0.837638	22
P51659	Peroxisomal multifunctional enzyme type 2 (MFE-2) (17-beta-hydroxysteroid dehydrogenase 4) (17-beta-HSD 4) (D-bifunctional protein) (DBP) (Multifunctional protein 2) (MPF-2) (Short chain dehydrogenase/reductase family 8C member 1) [Cleaved into: (3R)-hydroxyacyl-CoA dehydrogenase (EC 1.1.1.n12); Enoyl-CoA hydratase 2 (EC 4.2.1.107) (EC 4.2.1.119) (3-alpha,7-alpha,12-alpha-trihydroxy-5-beta-choles…	54.433	0.837121	20
P04843	Dolichyl-diphosphooligosaccharide--protein glycosyltransferase subunit 1 (EC 2.4.99.18) (Dolichyl-diphosphooligosaccharide--protein glycosyltransferase 67 kDa subunit) (Ribophorin I) (RPN-I) (Ribophorin-1)	54.4693	0.835896	69
P50993	Sodium/potassium-transporting ATPase subunit alpha-2 (Na(+)/K(+) ATPase alpha-2 subunit) (EC 3.6.3.9) (Sodium pump subunit alpha-2)	54.4709	0.835841	17
O95202	LETM1 and EF-hand domain-containing protein 1, mitochondrial (Leucine zipper-EF-hand-containing transmembrane protein 1)	54.4868	0.835306	11
Q9H4G4	Golgi-associated plant pathogenesis-related protein 1 (GAPR-1) (Golgi-associated PR-1 protein) (Glioma pathogenesis-related protein 2) (GliPR 2)	54.5618	0.832784	11
Q00688	Peptidyl-prolyl cis-trans isomerase FKBP3 (PPIase FKBP3) (EC 5.2.1.8) (25 kDa FK506-binding protein) (25 kDa FKBP) (FKBP-25) (FK506-binding protein 3) (FKBP-3) (Immunophilin FKBP25) (Rapamycin-selective 25 kDa immunophilin) (Rotamase)	54.6058	0.831308	8
Q9Y4P3	Transducin beta-like protein 2 (WS beta-transducin repeats protein) (WS-betaTRP) (Williams-Beuren syndrome chromosomal region 13 protein)	54.639	0.830195	17
P43304	Glycerol-3-phosphate dehydrogenase, mitochondrial (GPD-M) (GPDH-M) (EC 1.1.5.3) (mtGPD)	54.7356	0.826964	7
P26583	High mobility group protein B2 (High mobility group protein 2) (HMG-2)	54.916	0.820964	36
Q9Y3B3	Transmembrane emp24 domain-containing protein 7 (p24 family protein gamma-3) (p24gamma3) (p27)	54.9161	0.82096	5
A6NHR9	Structural maintenance of chromosomes flexible hinge domain-containing protein 1 (SMC hinge domain-containing protein 1)	55.0012	0.818142	4
P27105	Erythrocyte band 7 integral membrane protein (Protein 7.2b) (Stomatin)	55.0357	0.817003	22
P13637	Sodium/potassium-transporting ATPase subunit alpha-3 (Na(+)/K(+) ATPase alpha-3 subunit) (EC 3.6.3.9) (Na(+)/K(+) ATPase alpha(III) subunit) (Sodium pump subunit alpha-3)	55.0389	0.816896	21
O00116	Alkyldihydroxyacetonephosphate synthase, peroxisomal (Alkyl-DHAP synthase) (EC 2.5.1.26) (Aging-associated gene 5 protein) (Alkylglycerone-phosphate synthase)	55.0404	0.816846	11
Q9NZM1	Myoferlin (Fer-1-like protein 3)	55.0529	0.816434	284
P47985	Cytochrome b-c1 complex subunit Rieske, mitochondrial (EC 1.10.2.2) (Complex III subunit 5) (Cytochrome b-c1 complex subunit 5) (Rieske iron-sulfur protein) (RISP) (Ubiquinol-cytochrome c reductase iron-sulfur subunit) [Cleaved into: Cytochrome b-c1 complex subunit 11 (Complex III subunit IX) (Ubiquinol-cytochrome c reductase 8 kDa protein)]	55.0979	0.814952	4
Q6NXT2	Histone H3.3C (Histone H3.5)	55.1266	0.814007	3
Q9UBI6	Guanine nucleotide-binding protein G(I)/G(S)/G(O) subunit gamma-12	55.144	0.813435	25
P51636	Caveolin-2	55.1522	0.813163	4
Q96F07	Cytoplasmic FMR1-interacting protein 2 (p53-inducible protein 121)	55.1856	0.812067	6
Q969X5	Endoplasmic reticulum-Golgi intermediate compartment protein 1 (ER-Golgi intermediate compartment 32 kDa protein) (ERGIC-32)	55.2155	0.811086	13
P43307	Translocon-associated protein subunit alpha (TRAP-alpha) (Signal sequence receptor subunit alpha) (SSR-alpha)	55.237	0.81038	8
P09525	Annexin A4 (35-beta calcimedin) (Annexin IV) (Annexin-4) (Carbohydrate-binding protein p33/p41) (Chromobindin-4) (Endonexin I) (Lipocortin IV) (P32.5) (PP4-X) (Placental anticoagulant protein II) (PAP-II) (Protein II)	55.2762	0.809098	34
P04062	Glucosylceramidase (EC 3.2.1.45) (Acid beta-glucosidase) (Alglucerase) (Beta-glucocerebrosidase) (Beta-GC) (D-glucosyl-N-acylsphingosine glucohydrolase) (Imiglucerase)	55.2886	0.80869	4
P09669	Cytochrome c oxidase subunit 6C (Cytochrome c oxidase polypeptide VIc)	55.3439	0.806885	13
Q9BU23	Lipase maturation factor 2 (Transmembrane protein 112B) (Transmembrane protein 153)	55.3801	0.805704	11
Q8WUM4	Programmed cell death 6-interacting protein (PDCD6-interacting protein) (ALG-2-interacting protein 1) (ALG-2-interacting protein X) (Hp95)	55.4274	0.804162	4
Q9H4E5	Rho-related GTP-binding protein RhoJ (Ras-like protein family member 7B) (Tc10-like GTP-binding protein)	55.506	0.801608	4
P08754	Guanine nucleotide-binding protein G(k) subunit alpha (G(i) alpha-3)	55.5132	0.801373	16
O60762	Dolichol-phosphate mannosyltransferase subunit 1 (EC 2.4.1.83) (Dolichol-phosphate mannose synthase subunit 1) (DPM synthase subunit 1) (Dolichyl-phosphate beta-D-mannosyltransferase subunit 1) (Mannose-P-dolichol synthase subunit 1) (MPD synthase subunit 1)	55.561	0.799822	3
Q9H0U3	Magnesium transporter protein 1 (MagT1) (Implantation-associated protein) (IAP)	55.5906	0.798866	8
P30459	HLA class I histocompatibility antigen, A-74 alpha chain (Aw-19) (Aw-74) (MHC class I antigen A*74)	55.6296	0.797605	17
P57053	Histone H2B type F-S (Histone H2B.s) (H2B/s)	55.6448	0.797113	15
Q99805	Transmembrane 9 superfamily member 2 (p76)	55.6855	0.795801	3
P38606	V-type proton ATPase catalytic subunit A (V-ATPase subunit A) (EC 3.6.3.14) (V-ATPase 69 kDa subunit) (Vacuolar ATPase isoform VA68) (Vacuolar proton pump subunit alpha)	55.7002	0.795326	3
P23381	Tryptophan--tRNA ligase, cytoplasmic (EC 6.1.1.2) (Interferon-induced protein 53) (IFP53) (Tryptophanyl-tRNA synthetase) (TrpRS) (hWRS) [Cleaved into: T1-TrpRS; T2-TrpRS]	55.7643	0.793261	3
Q99536	Synaptic vesicle membrane protein VAT-1 homolog (EC 1.-.-.-)	55.8947	0.78908	18
P46459	Vesicle-fusing ATPase (EC 3.6.4.6) (N-ethylmaleimide-sensitive fusion protein) (NEM-sensitive fusion protein) (Vesicular-fusion protein NSF)	55.9016	0.788857	8
Q9BPW8	Protein NipSnap homolog 1 (NipSnap1)	55.9468	0.787411	3
P16188	HLA class I histocompatibility antigen, A-30 alpha chain (MHC class I antigen A*30)	56.0543	0.783986	14
Q9UL25	Ras-related protein Rab-21	56.1074	0.782295	12
P30492	HLA class I histocompatibility antigen, B-54 alpha chain (Bw-22) (Bw-54) (MHC class I antigen B*54)	56.132	0.781514	11
P41091	Eukaryotic translation initiation factor 2 subunit 3 (Eukaryotic translation initiation factor 2 subunit gamma X) (eIF-2-gamma X) (eIF-2gX)	56.1446	0.781116	14
P32119	Peroxiredoxin-2 (EC 1.11.1.15) (Natural killer cell-enhancing factor B) (NKEF-B) (PRP) (Thiol-specific antioxidant protein) (TSA) (Thioredoxin peroxidase 1) (Thioredoxin-dependent peroxide reductase 1)	56.1457	0.781082	3
Q16555	Dihydropyrimidinase-related protein 2 (DRP-2) (Collapsin response mediator protein 2) (CRMP-2) (N2A3) (Unc-33-like phosphoprotein 2) (ULIP-2)	56.1494	0.780962	5
P29401	Transketolase (TK) (EC 2.2.1.1)	56.1827	0.779909	6
P30533	Alpha-2-macroglobulin receptor-associated protein (Alpha-2-MRAP) (Low density lipoprotein receptor-related protein-associated protein 1) (RAP)	56.1832	0.779892	8
Q8NFQ8	Torsin-1A-interacting protein 2 (Lumenal domain-like LAP1)	56.2034	0.77925	3
P62879	Guanine nucleotide-binding protein G(I)/G(S)/G(T) subunit beta-2 (G protein subunit beta-2) (Transducin beta chain 2)	56.2064	0.779158	36
P04844	Dolichyl-diphosphooligosaccharide--protein glycosyltransferase subunit 2 (EC 2.4.99.18) (Dolichyl-diphosphooligosaccharide--protein glycosyltransferase 63 kDa subunit) (RIBIIR) (Ribophorin II) (RPN-II) (Ribophorin-2)	56.2232	0.778627	61
P12270	Nucleoprotein TPR (Megator) (NPC-associated intranuclear protein) (Translocated promoter region protein)	56.2441	0.777965	20
P07339	Cathepsin D (EC 3.4.23.5) [Cleaved into: Cathepsin D light chain; Cathepsin D heavy chain]	56.4346	0.771963	9
P06756	Integrin alpha-V (Vitronectin receptor subunit alpha) (CD antigen CD51) [Cleaved into: Integrin alpha-V heavy chain; Integrin alpha-V light chain]	56.542	0.768597	32
Q96JJ7	Protein disulfide-isomerase TMX3 (EC 5.3.4.1) (Thioredoxin domain-containing protein 10) (Thioredoxin-related transmembrane protein 3)	56.6289	0.765883	21
Q9UKX5	Integrin alpha-11	56.6493	0.765247	35
O43795	Unconventional myosin-Ib (MYH-1c) (Myosin I alpha) (MMI-alpha) (MMIa)	56.6799	0.764293	77
P05198	Eukaryotic translation initiation factor 2 subunit 1 (Eukaryotic translation initiation factor 2 subunit alpha) (eIF-2-alpha) (eIF-2A) (eIF-2alpha)	56.7328	0.762648	13
O75131	Copine-3 (Copine III)	56.7469	0.76221	33
P01891	HLA class I histocompatibility antigen, A-68 alpha chain (Aw-68) (HLA class I histocompatibility antigen, A-28 alpha chain) (MHC class I antigen A*68)	56.8086	0.760297	15
Q9UHQ4	B-cell receptor-associated protein 29 (BCR-associated protein 29) (Bap29)	56.9086	0.757205	3
P08574	Cytochrome c1, heme protein, mitochondrial (Complex III subunit 4) (Complex III subunit IV) (Cytochrome b-c1 complex subunit 4) (Ubiquinol-cytochrome-c reductase complex cytochrome c1 subunit) (Cytochrome c-1)	56.9271	0.756632	7
P11233	Ras-related protein Ral-A	56.934	0.75642	16
Q9NTJ5	Phosphatidylinositide phosphatase SAC1 (EC 3.1.3.-) (Suppressor of actin mutations 1-like protein)	56.9778	0.75507	11
Q9UNL2	Translocon-associated protein subunit gamma (TRAP-gamma) (Signal sequence receptor subunit gamma) (SSR-gamma)	56.9816	0.754952	5
Q71UI9	Histone H2A.V (H2A.F/Z)	56.9885	0.754741	14
Q92629	Delta-sarcoglycan (Delta-SG) (35 kDa dystrophin-associated glycoprotein) (35DAG)	57.0493	0.75287	27
O95831	Apoptosis-inducing factor 1, mitochondrial (EC 1.1.1.-) (Programmed cell death protein 8)	57.0554	0.752683	10
O75489	NADH dehydrogenase [ubiquinone] iron-sulfur protein 3, mitochondrial (EC 1.6.5.3) (EC 1.6.99.3) (Complex I-30kD) (CI-30kD) (NADH-ubiquinone oxidoreductase 30 kDa subunit)	57.0809	0.751898	19
P68400	Casein kinase II subunit alpha (CK II alpha) (EC 2.7.11.1)	57.1274	0.750473	6
Q8NEV1	Casein kinase II subunit alpha 3 (CK II alpha 3) (EC 2.7.11.1) (Casein kinase II alpha 1 polypeptide pseudogene)	57.1274	0.750473	6
Q96KA5	Cleft lip and palate transmembrane protein 1-like protein (CLPTM1-like protein) (Cisplatin resistance-related protein 9) (CRR9p)	57.146	0.749903	3
P18754	Regulator of chromosome condensation (Cell cycle regulatory protein) (Chromosome condensation protein 1)	57.1527	0.7497	5
Q9NVI7	ATPase family AAA domain-containing protein 3A	57.2078	0.748015	9
Q5T9A4	ATPase family AAA domain-containing protein 3B (AAA-TOB3)	57.2078	0.748015	9
Q9NZ01	Very-long-chain enoyl-CoA reductase (EC 1.3.1.93) (Synaptic glycoprotein SC2) (Trans-2,3-enoyl-CoA reductase) (TER)	57.28	0.745811	8
Q9UH62	Armadillo repeat-containing X-linked protein 3 (ARM protein lost in epithelial cancers on chromosome X 3) (Protein ALEX3)	57.4009	0.742134	3
P50281	Matrix metalloproteinase-14 (MMP-14) (EC 3.4.24.80) (MMP-X1) (Membrane-type matrix metalloproteinase 1) (MT-MMP 1) (MTMMP1) (Membrane-type-1 matrix metalloproteinase) (MT1-MMP) (MT1MMP)	57.4228	0.741468	20
Q2VIR3	Putative eukaryotic translation initiation factor 2 subunit 3-like protein (Eukaryotic translation initiation factor 2 subunit gamma A) (eIF-2-gamma A) (eIF-2gA)	57.4583	0.740392	12
Q9TNN7	HLA class I histocompatibility antigen, Cw-5 alpha chain (MHC class I antigen Cw*5)	57.5358	0.738048	17
Q9ULC4	Malignant T-cell-amplified sequence 1 (MCT-1) (Multiple copies T-cell malignancies)	57.6542	0.73448	4
P46977	Dolichyl-diphosphooligosaccharide--protein glycosyltransferase subunit STT3A (Oligosaccharyl transferase subunit STT3A) (STT3-A) (EC 2.4.99.18) (B5) (Integral membrane protein 1) (Transmembrane protein TMC)	57.7717	0.730952	32
P38117	Electron transfer flavoprotein subunit beta (Beta-ETF)	57.83	0.729207	13
P11234	Ras-related protein Ral-B	57.8427	0.728825	10
P05534	HLA class I histocompatibility antigen, A-24 alpha chain (Aw-24) (HLA class I histocompatibility antigen, A-9 alpha chain) (MHC class I antigen A*24)	57.8444	0.728777	13
Q08945	FACT complex subunit SSRP1 (Chromatin-specific transcription elongation factor 80 kDa subunit) (Facilitates chromatin transcription complex 80 kDa subunit) (FACT 80 kDa subunit) (FACTp80) (Facilitates chromatin transcription complex subunit SSRP1) (Recombination signal sequence recognition protein 1) (Structure-specific recognition protein 1) (hSSRP1) (T160)	57.8861	0.727529	5
O75306	NADH dehydrogenase [ubiquinone] iron-sulfur protein 2, mitochondrial (EC 1.6.5.3) (EC 1.6.99.3) (Complex I-49kD) (CI-49kD) (NADH-ubiquinone oxidoreductase 49 kDa subunit)	57.8995	0.727132	4
P01893	Putative HLA class I histocompatibility antigen, alpha chain H (HLA-12.4) (HLA-AR) (MHC class I antigen H)	57.9185	0.726566	13
A1L0T0	Acetolactate synthase-like protein (EC 2.2.1.-) (IlvB-like protein)	57.9944	0.724303	11
Q13733	Sodium/potassium-transporting ATPase subunit alpha-4 (Na(+)/K(+) ATPase alpha-4 subunit) (EC 3.6.3.9) (Sodium pump subunit alpha-4)	58.0108	0.723816	9
Q07065	Cytoskeleton-associated protein 4 (63-kDa cytoskeleton-linking membrane protein) (Climp-63) (p63)	58.1878	0.718573	111
Q16585	Beta-sarcoglycan (Beta-SG) (43 kDa dystrophin-associated glycoprotein) (43DAG) (A3b)	58.2237	0.717514	19
Q9UBV8	Peflin (PEF protein with a long N-terminal hydrophobic domain) (Penta-EF hand domain-containing protein 1)	58.2724	0.71608	5
Q5SSJ5	Heterochromatin protein 1-binding protein 3 (Protein HP1-BP74)	58.3596	0.713514	17
Q96S52	GPI transamidase component PIG-S (Phosphatidylinositol-glycan biosynthesis class S protein)	58.4213	0.711705	8
P04216	Thy-1 membrane glycoprotein (CDw90) (Thy-1 antigen) (CD antigen CD90)	58.438	0.711216	32
P30504	HLA class I histocompatibility antigen, Cw-4 alpha chain (MHC class I antigen Cw*4)	58.5341	0.708406	18
Q29963	HLA class I histocompatibility antigen, Cw-6 alpha chain (MHC class I antigen Cw*6)	58.5787	0.707106	17
Q29865	HLA class I histocompatibility antigen, Cw-18 alpha chain (MHC class I antigen Cw*18)	58.5787	0.707106	17
P21964	Catechol O-methyltransferase (EC 2.1.1.6)	58.6031	0.706394	38
P09619	Platelet-derived growth factor receptor beta (PDGF-R-beta) (PDGFR-beta) (EC 2.7.10.1) (Beta platelet-derived growth factor receptor) (Beta-type platelet-derived growth factor receptor) (CD140 antigen-like family member B) (Platelet-derived growth factor receptor 1) (PDGFR-1) (CD antigen CD140b)	58.6395	0.705335	35
Q9P0M6	Core histone macro-H2A.2 (Histone macroH2A2) (mH2A2)	58.6426	0.705245	8
P54707	Potassium-transporting ATPase alpha chain 2 (EC 3.6.3.10) (Non-gastric H(+)/K(+) ATPase subunit alpha) (Proton pump)	58.6829	0.704075	8
Q02880	DNA topoisomerase 2-beta (EC 5.99.1.3) (DNA topoisomerase II, beta isozyme)	58.6849	0.704017	14
P13746	HLA class I histocompatibility antigen, A-11 alpha chain (MHC class I antigen A*11)	58.7236	0.702894	15
O94832	Unconventional myosin-Id	58.7389	0.70245	64
Q29960	HLA class I histocompatibility antigen, Cw-16 alpha chain (MHC class I antigen Cw*16)	58.8567	0.699043	19
Q07000	HLA class I histocompatibility antigen, Cw-15 alpha chain (MHC class I antigen Cw*15)	58.94	0.696642	19
P30447	HLA class I histocompatibility antigen, A-23 alpha chain (HLA class I histocompatibility antigen, A-9 alpha chain) (MHC class I antigen A*23)	58.96	0.696066	11
P30505	HLA class I histocompatibility antigen, Cw-8 alpha chain (MHC class I antigen Cw*8)	59.0046	0.694784	18
Q14108	Lysosome membrane protein 2 (85 kDa lysosomal membrane sialoglycoprotein) (LGP85) (CD36 antigen-like 2) (Lysosome membrane protein II) (LIMP II) (Scavenger receptor class B member 2) (CD antigen CD36)	59.0784	0.692666	6
P30488	HLA class I histocompatibility antigen, B-50 alpha chain (Bw-50) (HLA class I histocompatibility antigen, B-21 alpha chain) (MHC class I antigen B*50)	59.1154	0.691607	11
O75475	PC4 and SFRS1-interacting protein (CLL-associated antigen KW-7) (Dense fine speckles 70 kDa protein) (DFS 70) (Lens epithelium-derived growth factor) (Transcriptional coactivator p75/p52)	59.1723	0.68998	3
O75367	Core histone macro-H2A.1 (Histone macroH2A1) (mH2A1) (Histone H2A.y) (H2A/y) (Medulloblastoma antigen MU-MB-50.205)	59.2194	0.688637	48
P07996	Thrombospondin-1	59.2349	0.688195	87
Q16563	Synaptophysin-like protein 1 (Pantophysin)	59.3397	0.685213	6
P0CG47	Polyubiquitin-B [Cleaved into: Ubiquitin]	59.4887	0.680991	12
Q92544	Transmembrane 9 superfamily member 4 (Tumor cannibalism associated protein 1)	59.566	0.678811	5
Q8NBX0	Saccharopine dehydrogenase-like oxidoreductase (EC 1.-.-.-)	59.6142	0.677453	4
P20648	Potassium-transporting ATPase alpha chain 1 (EC 3.6.3.10) (Gastric H(+)/K(+) ATPase subunit alpha) (Proton pump)	59.6145	0.677444	6
O94925	Glutaminase kidney isoform, mitochondrial (GLS) (EC 3.5.1.2) (K-glutaminase) (L-glutamine amidohydrolase)	59.6529	0.676365	65
P51149	Ras-related protein Rab-7a	59.6923	0.675257	23
Q15738	Sterol-4-alpha-carboxylate 3-dehydrogenase, decarboxylating (EC 1.1.1.170) (Protein H105e3)	59.7214	0.674442	10
P30510	HLA class I histocompatibility antigen, Cw-14 alpha chain (MHC class I antigen Cw*14)	59.7897	0.672528	19
P13489	Ribonuclease inhibitor (Placental ribonuclease inhibitor) (Placental RNase inhibitor) (Ribonuclease/angiogenin inhibitor 1) (RAI)	59.8017	0.672195	17
P49755	Transmembrane emp24 domain-containing protein 10 (21 kDa transmembrane-trafficking protein) (S31III125) (S31I125) (Tmp-21-I) (Transmembrane protein Tmp21) (p23) (p24 family protein delta-1) (p24delta1) (p24delta)	59.8407	0.671104	23
P17813	Endoglin (CD antigen CD105)	59.8816	0.669962	6
P48449	Lanosterol synthase (EC 5.4.99.7) (2,3-epoxysqualene--lanosterol cyclase) (Oxidosqualene--lanosterol cyclase) (OSC) (hOSC)	60.0079	0.666448	12
Q96QV6	Histone H2A type 1-A (Histone H2A/r)	60.0533	0.665188	28
P30508	HLA class I histocompatibility antigen, Cw-12 alpha chain (MHC class I antigen Cw*12)	60.1125	0.663547	20
Q969V3	Nicalin (Nicastrin-like protein)	60.1333	0.662971	19
P55287	Cadherin-11 (OSF-4) (Osteoblast cadherin) (OB-cadherin)	60.1778	0.661742	6
P40261	Nicotinamide N-methyltransferase (EC 2.1.1.1)	60.1795	0.661697	5
O95299	NADH dehydrogenase [ubiquinone] 1 alpha subcomplex subunit 10, mitochondrial (Complex I-42kD) (CI-42kD) (NADH-ubiquinone oxidoreductase 42 kDa subunit)	60.3155	0.65795	3
P30825	High affinity cationic amino acid transporter 1 (CAT-1) (CAT1) (Ecotropic retroviral leukemia receptor homolog) (Ecotropic retrovirus receptor homolog) (ERR) (Solute carrier family 7 member 1) (System Y+ basic amino acid transporter)	60.5993	0.650184	7
Q8NE71	ATP-binding cassette sub-family F member 1 (ATP-binding cassette 50) (TNF-alpha-stimulated ABC protein)	60.6178	0.649681	3
P18084	Integrin beta-5	60.6921	0.64766	17
P30464	HLA class I histocompatibility antigen, B-15 alpha chain (MHC class I antigen B*15)	60.8029	0.64466	13
P27658	Collagen alpha-1(VIII) chain (Endothelial collagen) [Cleaved into: Vastatin]	60.8169	0.644281	6
Q9BRR6	ADP-dependent glucokinase (ADP-GK) (ADPGK) (EC 2.7.1.147) (RbBP-35)	60.9176	0.641562	5
Q15113	Procollagen C-endopeptidase enhancer 1 (Procollagen COOH-terminal proteinase enhancer 1) (PCPE-1) (Procollagen C-proteinase enhancer 1) (Type 1 procollagen C-proteinase enhancer protein) (Type I procollagen COOH-terminal proteinase enhancer)	61.035	0.638404	19
P49419	Alpha-aminoadipic semialdehyde dehydrogenase (Alpha-AASA dehydrogenase) (EC 1.2.1.31) (Aldehyde dehydrogenase family 7 member A1) (EC 1.2.1.3) (Antiquitin-1) (Betaine aldehyde dehydrogenase) (EC 1.2.1.8) (Delta1-piperideine-6-carboxylate dehydrogenase) (P6c dehydrogenase)	61.1606	0.63504	4
P14209	CD99 antigen (12E7) (E2 antigen) (Protein MIC2) (T-cell surface glycoprotein E2) (CD antigen CD99)	61.1608	0.635035	4
Q15155	Nodal modulator 1 (pM5 protein)	61.2032	0.6339	13
Q96N66	Lysophospholipid acyltransferase 7 (LPLAT 7) (EC 2.3.1.-) (1-acylglycerophosphatidylinositol O-acyltransferase) (EC 2.3.1.n4) (Bladder and breast carcinoma-overexpressed gene 1 protein) (Leukocyte receptor cluster member 4) (Lysophosphatidylinositol acyltransferase) (LPIAT) (Lyso-PI acyltransferase) (Membrane-bound O-acyltransferase domain-containing protein 7) (O-acyltransferase domain-containin…	61.2039	0.633882	9
P22314	Ubiquitin-like modifier-activating enzyme 1 (EC 6.2.1.45) (Protein A1S9) (Ubiquitin-activating enzyme E1)	61.2119	0.633669	3
P04439	HLA class I histocompatibility antigen, A-3 alpha chain (MHC class I antigen A*3)	61.2704	0.632109	17
P09874	Poly [ADP-ribose] polymerase 1 (PARP-1) (EC 2.4.2.30) (ADP-ribosyltransferase diphtheria toxin-like 1) (ARTD1) (NAD(+) ADP-ribosyltransferase 1) (ADPRT 1) (Poly[ADP-ribose] synthase 1)	61.3057	0.63117	5
P30455	HLA class I histocompatibility antigen, A-36 alpha chain (Aw-36) (MHC class I antigen A*36)	61.383	0.629115	19
Q14683	Structural maintenance of chromosomes protein 1A (SMC protein 1A) (SMC-1-alpha) (SMC-1A) (Sb1.8)	61.6153	0.622974	10
P20645	Cation-dependent mannose-6-phosphate receptor (CD Man-6-P receptor) (CD-MPR) (46 kDa mannose 6-phosphate receptor) (MPR 46)	61.6613	0.621763	6
Q99584	Protein S100-A13 (S100 calcium-binding protein A13)	61.6808	0.621249	14
P27695	DNA-(apurinic or apyrimidinic site) lyase (EC 3.1.-.-) (EC 4.2.99.18) (APEX nuclease) (APEN) (Apurinic-apyrimidinic endonuclease 1) (AP endonuclease 1) (APE-1) (REF-1) (Redox factor-1) [Cleaved into: DNA-(apurinic or apyrimidinic site) lyase, mitochondrial]	61.7876	0.618448	23
P61769	Beta-2-microglobulin [Cleaved into: Beta-2-microglobulin form pI 5.3]	61.8068	0.617945	18
P98095	Fibulin-2 (FIBL-2)	61.9173	0.615057	72
Q09160	HLA class I histocompatibility antigen, A-80 alpha chain (Aw-80) (HLA class I histocompatibility antigen, A-1 alpha chain) (MHC class I antigen A*80)	62.0059	0.612749	12
O60832	H/ACA ribonucleoprotein complex subunit 4 (EC 5.4.99.-) (CBF5 homolog) (Dyskerin) (Nopp140-associated protein of 57 kDa) (Nucleolar protein NAP57) (Nucleolar protein family A member 4) (snoRNP protein DKC1)	62.0091	0.612667	6
A0AVI2	Fer-1-like protein 5	62.036	0.611967	6
O76021	Ribosomal L1 domain-containing protein 1 (CATX-11) (Cellular senescence-inhibited gene protein) (Protein PBK1)	62.1178	0.609843	3
Q9BWS9	Chitinase domain-containing protein 1 (Stabilin-1-interacting chitinase-like protein) (SI-CLP)	62.2822	0.605595	5
O00217	NADH dehydrogenase [ubiquinone] iron-sulfur protein 8, mitochondrial (EC 1.6.5.3) (EC 1.6.99.3) (Complex I-23kD) (CI-23kD) (NADH-ubiquinone oxidoreductase 23 kDa subunit) (TYKY subunit)	62.2919	0.605344	5
P30501	HLA class I histocompatibility antigen, Cw-2 alpha chain (MHC class I antigen Cw*2)	62.4046	0.602446	14
Q9NYL4	Peptidyl-prolyl cis-trans isomerase FKBP11 (PPIase FKBP11) (EC 5.2.1.8) (19 kDa FK506-binding protein) (19 kDa FKBP) (FKBP-19) (FK506-binding protein 11) (FKBP-11) (Rotamase)	62.4484	0.601321	8
Q8ND94	LRRN4 C-terminal-like protein	62.5565	0.598554	3
Q9Y5X1	Sorting nexin-9 (SH3 and PX domain-containing protein 1) (Protein SDP1) (SH3 and PX domain-containing protein 3A)	62.6194	0.59695	11
P30499	HLA class I histocompatibility antigen, Cw-1 alpha chain (MHC class I antigen Cw*1)	62.8813	0.590299	15
Q14554	Protein disulfide-isomerase A5 (EC 5.3.4.1) (Protein disulfide isomerase-related protein)	62.893	0.590002	7
P16104	Histone H2AX (H2a/x) (Histone H2A.X)	62.9251	0.589191	35
Q31612	HLA class I histocompatibility antigen, B-73 alpha chain (MHC class I antigen B*73)	63.0251	0.586669	9
Q9UHQ9	NADH-cytochrome b5 reductase 1 (b5R.1) (EC 1.6.2.2) (Humb5R2) (NAD(P)H:quinone oxidoreductase type 3 polypeptide A2)	63.0538	0.585946	12
P22830	Ferrochelatase, mitochondrial (EC 4.99.1.1) (Heme synthase) (Protoheme ferro-lyase)	63.5133	0.574474	3
Q92520	Protein FAM3C (Interleukin-like EMT inducer)	63.6411	0.571312	3
Q13308	Inactive tyrosine-protein kinase 7 (Colon carcinoma kinase 4) (CCK-4) (Protein-tyrosine kinase 7) (Pseudo tyrosine kinase receptor 7) (Tyrosine-protein kinase-like 7)	63.8947	0.565075	26
Q15758	Neutral amino acid transporter B(0) (ATB(0)) (Baboon M7 virus receptor) (RD114/simian type D retrovirus receptor) (Sodium-dependent neutral amino acid transporter type 2) (Solute carrier family 1 member 5)	64.0649	0.560917	7
P83111	Serine beta-lactamase-like protein LACTB, mitochondrial (EC 3.4.-.-)	64.1741	0.558261	3
Q9Y6N5	Sulfide:quinone oxidoreductase, mitochondrial (SQOR) (EC 1.8.5.-)	64.5982	0.54803	11
Q12884	Prolyl endopeptidase FAP (EC 3.4.21.26) (170 kDa melanoma membrane-bound gelatinase) (Dipeptidyl peptidase FAP) (EC 3.4.14.5) (Fibroblast activation protein alpha) (FAPalpha) (Gelatine degradation protease FAP) (EC 3.4.21.-) (Integral membrane serine protease) (Post-proline cleaving enzyme) (Serine integral membrane protease) (SIMP) (Surface-expressed protease) (Seprase) [Cleaved into: Antiplasmi…	64.9273	0.540185	8
Q14344	Guanine nucleotide-binding protein subunit alpha-13 (G alpha-13) (G-protein subunit alpha-13)	65.3561	0.530079	5
Q70UQ0	Inhibitor of nuclear factor kappa-B kinase-interacting protein (I kappa-B kinase-interacting protein) (IKBKB-interacting protein) (IKK-interacting protein)	65.521	0.526228	32
P10321	HLA class I histocompatibility antigen, Cw-7 alpha chain (MHC class I antigen Cw*7)	65.5855	0.524728	12
P06703	Protein S100-A6 (Calcyclin) (Growth factor-inducible protein 2A9) (MLN 4) (Prolactin receptor-associated protein) (PRA) (S100 calcium-binding protein A6)	65.6045	0.524285	4
P35442	Thrombospondin-2	65.773	0.520381	10
O00264	Membrane-associated progesterone receptor component 1 (mPR)	65.7849	0.520106	16
Q14008	Cytoskeleton-associated protein 5 (Colonic and hepatic tumor overexpressed gene protein) (Ch-TOG)	65.9888	0.515408	5
Q92614	Unconventional myosin-XVIIIa (Molecule associated with JAK3 N-terminus) (MAJN) (Myosin containing a PDZ domain) (Surfactant protein receptor SP-R210) (SP-R210)	66.2473	0.509495	3
Q16695	Histone H3.1t (H3/t) (H3t) (H3/g)	66.3821	0.50643	7
P04222	HLA class I histocompatibility antigen, Cw-3 alpha chain (MHC class I antigen Cw*3)	66.6347	0.500719	20
Q9Y230	RuvB-like 2 (EC 3.6.4.12) (48 kDa TATA box-binding protein-interacting protein) (48 kDa TBP-interacting protein) (51 kDa erythrocyte cytosolic protein) (ECP-51) (INO80 complex subunit J) (Repressing pontin 52) (Reptin 52) (TIP49b) (TIP60-associated protein 54-beta) (TAP54-beta)	66.7216	0.498765	3
Q71DI3	Histone H3.2 (Histone H3/m) (Histone H3/o)	66.7292	0.498595	14
Q9Y2A7	Nck-associated protein 1 (NAP 1) (Membrane-associated protein HEM-2) (p125Nap1)	67.5022	0.481432	4
P84243	Histone H3.3	67.5165	0.481119	13
Q9HD20	Manganese-transporting ATPase 13A1 (EC 3.6.3.-)	67.7641	0.475708	3
Q8WWI5	Choline transporter-like protein 1 (CDw92) (Solute carrier family 44 member 1) (CD antigen CD92)	68.499	0.459875	3
P10316	HLA class I histocompatibility antigen, A-69 alpha chain (Aw-69) (HLA class I histocompatibility antigen, A-28 alpha chain) (MHC class I antigen A*69)	68.566	0.458448	21
Q12797	Aspartyl/asparaginyl beta-hydroxylase (EC 1.14.11.16) (Aspartate beta-hydroxylase) (ASP beta-hydroxylase) (Peptide-aspartate beta-dioxygenase)	69.1638	0.445842	23
Q6FI13	Histone H2A type 2-A (Histone H2A.2) (Histone H2A/o)	69.2988	0.443027	33
P07099	Epoxide hydrolase 1 (EC 3.3.2.9) (Epoxide hydratase) (Microsomal epoxide hydrolase)	69.2996	0.443009	19
P49746	Thrombospondin-3	69.4339	0.440219	3
P18465	HLA class I histocompatibility antigen, B-57 alpha chain (Bw-57) (MHC class I antigen B*57)	69.6678	0.435383	12
P35659	Protein DEK	69.8783	0.43106	3
O60664	Perilipin-3 (47 kDa mannose 6-phosphate receptor-binding protein) (47 kDa MPR-binding protein) (Cargo selection protein TIP47) (Mannose-6-phosphate receptor-binding protein 1) (Placental protein 17) (PP17)	70.2406	0.423677	3
Q6EMK4	Vasorin (Protein slit-like 2)	70.2577	0.423331	9
Q14393	Growth arrest-specific protein 6 (GAS-6) (AXL receptor tyrosine kinase ligand)	70.5216	0.418006	5
P20671	Histone H2A type 1-D (Histone H2A.3) (Histone H2A/g)	70.6241	0.415947	27
O95980	Reversion-inducing cysteine-rich protein with Kazal motifs (hRECK) (Suppressor of tumorigenicity 15 protein)	70.9825	0.408799	25
O95864	Fatty acid desaturase 2 (EC 1.14.19.3) (Acyl-CoA 6-desaturase) (Delta(6) fatty acid desaturase) (D6D) (Delta(6) desaturase) (Delta-6 desaturase)	71.0032	0.408387	3
P04179	Superoxide dismutase [Mn], mitochondrial (EC 1.15.1.1)	71.0105	0.408243	10
Q9NR99	Matrix-remodeling-associated protein 5 (Adhesion protein with leucine-rich repeats and immunoglobulin domains related to perlecan) (Adlican)	71.0778	0.406909	9
P21980	Protein-glutamine gamma-glutamyltransferase 2 (EC 2.3.2.13) (Tissue transglutaminase) (Transglutaminase C) (TG(C)) (TGC) (TGase C) (Transglutaminase H) (TGase H) (Transglutaminase-2) (TGase-2)	71.5406	0.397807	10
Q9H444	Charged multivesicular body protein 4b (Chromatin-modifying protein 4b) (CHMP4b) (SNF7 homolog associated with Alix 1) (SNF7-2) (hSnf7-2) (Vacuolar protein sorting-associated protein 32-2) (Vps32-2) (hVps32-2)	72.5854	0.377688	7
P10620	Microsomal glutathione S-transferase 1 (Microsomal GST-1) (EC 2.5.1.18) (Microsomal GST-I)	72.619	0.377051	9
Q95604	HLA class I histocompatibility antigen, Cw-17 alpha chain (MHC class I antigen Cw*17)	72.9516	0.370772	10
O14786	Neuropilin-1 (Vascular endothelial cell growth factor 165 receptor) (CD antigen CD304)	73.0146	0.369589	10
P27487	Dipeptidyl peptidase 4 (EC 3.4.14.5) (ADABP) (Adenosine deaminase complexing protein 2) (ADCP-2) (Dipeptidyl peptidase IV) (DPP IV) (T-cell activation antigen CD26) (TP103) (CD antigen CD26) [Cleaved into: Dipeptidyl peptidase 4 membrane form (Dipeptidyl peptidase IV membrane form); Dipeptidyl peptidase 4 soluble form (Dipeptidyl peptidase IV soluble form)]	73.8567	0.353973	3
Q14764	Major vault protein (MVP) (Lung resistance-related protein)	74.0423	0.35058	78
P07384	Calpain-1 catalytic subunit (EC 3.4.22.52) (Calcium-activated neutral proteinase 1) (CANP 1) (Calpain mu-type) (Calpain-1 large subunit) (Cell proliferation-inducing gene 30 protein) (Micromolar-calpain) (muCANP)	74.4475	0.343228	6
P04156	Major prion protein (PrP) (ASCR) (PrP27-30) (PrP33-35C) (CD antigen CD230)	74.8794	0.33548	4
P01892	HLA class I histocompatibility antigen, A-2 alpha chain (MHC class I antigen A*2)	75.1474	0.330717	23
Q16850	Lanosterol 14-alpha demethylase (LDM) (EC 1.14.13.70) (CYPLI) (Cytochrome P450 51A1) (Cytochrome P450-14DM) (Cytochrome P45014DM) (Cytochrome P450LI) (Sterol 14-alpha demethylase)	75.2491	0.32892	3
Q7Z3B1	Neuronal growth regulator 1 (IgLON family member 4)	75.4884	0.324707	3
P04080	Cystatin-B (CPI-B) (Liver thiol proteinase inhibitor) (Stefin-B)	76.1006	0.31405	6
Q9UKK3	Poly [ADP-ribose] polymerase 4 (PARP-4) (EC 2.4.2.30) (193 kDa vault protein) (ADP-ribosyltransferase diphtheria toxin-like 4) (ARTD4) (PARP-related/IalphaI-related H5/proline-rich) (PH5P) (Vault poly(ADP-ribose) polymerase) (VPARP)	79.1918	0.262757	3
Q6UVY6	DBH-like monooxygenase protein 1 (EC 1.14.17.-) (Monooxygenase X)	79.2745	0.261439	7
Q96FQ6	Protein S100-A16 (Aging-associated gene 13 protein) (Protein S100-F) (S100 calcium-binding protein A16)	79.7339	0.254172	11
P15144	Aminopeptidase N (AP-N) (hAPN) (EC 3.4.11.2) (Alanyl aminopeptidase) (Aminopeptidase M) (AP-M) (Microsomal aminopeptidase) (Myeloid plasma membrane glycoprotein CD13) (gp150) (CD antigen CD13)	80.0351	0.249452	108
O60565	Gremlin-1 (Cell proliferation-inducing gene 2 protein) (Cysteine knot superfamily 1, BMP antagonist 1) (DAN domain family member 2) (Down-regulated in Mos-transformed cells protein) (Increased in high glucose protein 2) (IHG-2)	81.0907	0.233187	6
O14495	Phospholipid phosphatase 3 (EC 3.1.3.4) (Lipid phosphate phosphohydrolase 3) (PAP2-beta) (Phosphatidate phosphohydrolase type 2b) (Phosphatidic acid phosphatase 2b) (PAP-2b) (PAP2b) (Vascular endothelial growth factor and type I collagen-inducible protein) (VCIP)	81.3557	0.22917	5
Q99715	Collagen alpha-1(XII) chain	82.6867	0.209385	363
P09038	Fibroblast growth factor 2 (FGF-2) (Basic fibroblast growth factor) (bFGF) (Heparin-binding growth factor 2) (HBGF-2)	82.9503	0.205541	7
Q15392	Delta(24)-sterol reductase (EC 1.3.1.72) (24-dehydrocholesterol reductase) (3-beta-hydroxysterol delta-24-reductase) (Diminuto/dwarf1 homolog) (Seladin-1)	84.0837	0.189291	3
P17252	Protein kinase C alpha type (PKC-A) (PKC-alpha) (EC 2.7.11.13)	85.58	0.168497	5
P05771	Protein kinase C beta type (PKC-B) (PKC-beta) (EC 2.7.11.13)	85.6455	0.167603	3
P78324	Tyrosine-protein phosphatase non-receptor type substrate 1 (SHP substrate 1) (SHPS-1) (Brain Ig-like molecule with tyrosine-based activation motifs) (Bit) (CD172 antigen-like family member A) (Inhibitory receptor SHPS-1) (Macrophage fusion receptor) (MyD-1 antigen) (Signal-regulatory protein alpha-1) (Sirp-alpha-1) (Signal-regulatory protein alpha-2) (Sirp-alpha-2) (Signal-regulatory protein alph…	86.4388	0.156888	3
P08473	Neprilysin (EC 3.4.24.11) (Atriopeptidase) (Common acute lymphocytic leukemia antigen) (CALLA) (Enkephalinase) (Neutral endopeptidase 24.11) (NEP) (Neutral endopeptidase) (Skin fibroblast elastase) (SFE) (CD antigen CD10)	89.5229	0.117032	21
P43235	Cathepsin K (EC 3.4.22.38) (Cathepsin O) (Cathepsin O2) (Cathepsin X)	94.5111	0.0580763	3
